# Supplementary material for: 1-Butyl-3-(1-naphthyl­meth­yl)benzimidazolium hemi{di-μ-iodido-bis­[diiodidomercurate(II)]} dimethyl sulfoxide monosolvate
Source: Acta Crystallogr Sect E Struct Rep Online. 2009 Nov 21;65(Pt 12):m1639. doi: 10.1107/S1600536809046376 (PMC2972158; doi:10.1107/S1600536809046376)
Supplement: Supplementary file 1 [file e-65-m1639-sup1.cif]

##############################################################################
###                                                                        ###
###        Electronic paper (Acta Crystallographica Section E)             ###
###                                                                        ###
##############################################################################
#                                                                            #
# This CIF contains the data in a paper accepted for publication in Acta     #
# Crystallographica Section E. It conforms to the requirements of Notes      #
# for Authors for Section E, and has been peer reviewed under the auspices   #
# of the IUCr Commission on Journals.                                        #
#                                                                            #
# Full details of the Crystallographic Information File format               #
# are given in the paper "The Crystallographic Information File (CIF):       #
# a New Standard Archive File for Crystallography" by S. R. Hall, F. H.      #
# Allen and I. D. Brown [Acta Cryst. (1991), A47, 655-685].                  #
#                                                                            #
# The current version of the core CIF dictionary is obtainable from          #
# ftp://ftp.iucr.org/pub/cif_core.dic. The current version number is 2.4.    #
#                                                                            #
# Software is freely available for graphical display of the structure(s) in  #
# this CIF.  For information consult the CIF home page http://www.iucr.org/  #
# cif/home.html                                                              #
#                                                                            #
# This file may be used for bona fide research purposes within the           #
# scientific community so long as proper attribution is given to the journal # 
# article from which it was obtained.                                        #
#                                                                            #
##############################################################################
                                             
data_global
_audit_creation_method     SHELXL-97
_journal_date_recd_electronic     2009-10-19
_journal_date_accepted     2009-11-04
_journal_name_full     'Acta Crystallographica, Section E'
_journal_year     2009
_journal_volume     65
_journal_issue     12
_journal_page_first     m1639
_journal_page_last     m1639
_journal_paper_category     QM
_journal_coeditor_code     CI2946
_publ_contact_author_name     'Dr. Qing-Xiang Liu'
_publ_contact_author_address
;
Tianjin Key Laboratory of Structure and Performance for Functional
Molecule, College of Chemistry and Life Science, Tianjin Normal University
Tianjin 300387
People's Republic of China
;
_publ_contact_author_email     qxliu@eyou.com
_publ_contact_author_fax     '86 022 23766532'
_publ_contact_author_phone     '86 022 13820172297'
_publ_section_title
;
1-Butyl-3-(1-naphthylmethyl)benzimidazolium
hemi{di-\m-iodido-bis[diiodidomercurate(II)]} dimethyl sulfoxide monosolvate
;
loop_
    _publ_author_name
    _publ_author_address
    'Zhi-Qiang Wang'
;
Tianjin Key Laboratory of Structure and Performance of Functional Molecules
College of Chemistry and Life Science
Tianjin Normal University
Tianjin 300387
People's Republic of China
;
    'Gang Shen'
;
Tianjin Key Laboratory of Structure and Performance of Functional Molecules
College of Chemistry and Life Science
Tianjin Normal University
Tianjin 300387
People's Republic of China
;
    'Zhan-Ying Zheng'
;
State Key Laboratory of Element-Organic Chemistry
Nankai University
Tianjin 300071
People's Republic of China
;
    'Xiu-Mei Wu'
;
Tianjin Key Laboratory of Structure and Performance of Functional Molecules
College of Chemistry and Life Science
Tianjin Normal University
Tianjin 300387
People's Republic of China
;
    'Qing-Xiang Liu'
;
Tianjin Key Laboratory of Structure and Performance of Functional Molecules
College of Chemistry and Life Science
Tianjin Normal University
Tianjin 300387
People's Republic of China
;
data_I
_audit_creation_method     SHELXL-97
_chemical_name_systematic
;
1-Butyl-3-(1-naphthylmethyl)benzimidazolium
hemi{di-\m-iodido-bis[diiodidomercurate(II)]}
dimethyl sulfoxide monosolvate
;
_chemical_name_common     ?
_chemical_formula_moiety     'C22 H23 N2 +, 0.5(Hg2 I6 2-), C2 H6 O S'
_chemical_formula_sum     'C24 H29 Hg I3 N2 O S'
_chemical_formula_iupac     '(C22 H23 N2) [Hg2 I6]0.5, C2 H6 O S'
_chemical_formula_weight     974.85
_chemical_melting_point     ?
_symmetry_cell_setting     Monoclinic
_symmetry_space_group_name_H-M     'P 21/c'
_symmetry_space_group_name_Hall     '-P 2ybc'
loop_
    _symmetry_equiv_pos_as_xyz
    'x, y, z'
    '-x, y+1/2, -z+1/2'
    '-x, -y, -z'
    'x, -y-1/2, z-1/2'
_cell_length_a     12.0565(13)
_cell_length_b     13.7312(16)
_cell_length_c     18.378(2)
_cell_angle_alpha     90.00
_cell_angle_beta     102.089(2)
_cell_angle_gamma     90.00
_cell_volume     2975.0(6)
_cell_formula_units_Z     4
_cell_measurement_reflns_used     3658
_cell_measurement_theta_min     2.28
_cell_measurement_theta_max     23.94
_cell_measurement_temperature     296(2)
_exptl_crystal_description     Block
_exptl_crystal_colour     yellow
_exptl_crystal_size_max     0.28
_exptl_crystal_size_mid     0.26
_exptl_crystal_size_min     0.22
_exptl_crystal_density_diffrn     2.177
_exptl_crystal_density_meas     ?
_exptl_crystal_density_method     'not measured'
_exptl_crystal_F_000     1800
_exptl_absorpt_coefficient_mu     8.375
_exptl_absorpt_correction_type     multi-scan
_exptl_absorpt_process_details     '(SADABS; Sheldrick, 1996)'
_exptl_absorpt_correction_T_min     0.110
_exptl_absorpt_correction_T_max     0.158
_exptl_special_details
;
;
_diffrn_ambient_temperature     296(2)
_diffrn_radiation_type     MoK\a
_diffrn_radiation_wavelength     0.71073
_diffrn_radiation_source     'fine-focus sealed tube'
_diffrn_radiation_monochromator     graphite
_diffrn_measurement_device_type     'Bruker SMART CCD area-detector'
_diffrn_measurement_method     '\f and \w'
_diffrn_detector_area_resol_mean     ?
_diffrn_reflns_number     14876
_diffrn_reflns_av_R_equivalents     0.0441
_diffrn_reflns_av_sigmaI/netI     0.0500
_diffrn_reflns_theta_min     1.73
_diffrn_reflns_theta_max     25.03
_diffrn_reflns_theta_full     25.03
_diffrn_measured_fraction_theta_max     0.999
_diffrn_measured_fraction_theta_full     0.999
_diffrn_reflns_limit_h_min     -14
_diffrn_reflns_limit_h_max     14
_diffrn_reflns_limit_k_min     -16
_diffrn_reflns_limit_k_max     11
_diffrn_reflns_limit_l_min     -21
_diffrn_reflns_limit_l_max     21
_diffrn_standards_number     0
_diffrn_standards_interval_count     .
_diffrn_standards_interval_time     .
_diffrn_standards_decay_%     ?
_refine_special_details
;
Refinement of <i>F</i>^2^ against ALL reflections. The weighted <i>R</i>-factor
<i>wR</i> and goodness of fit <i>S</i> are based on <i>F</i>^2^, conventional
<i>R</i>-factors <i>R</i> are based on <i>F</i>, with <i>F</i> set to zero for
negative <i>F</i>^2^. The threshold expression of <i>F</i>^2^ >
\s(<i>F</i>^2^) is used only for calculating <i>R</i>-factors(gt) <i>etc</i>.
and is not relevant to the choice of reflections for refinement.
<i>R</i>-factors based on <i>F</i>^2^ are statistically about twice as large
as those based on <i>F</i>, and <i>R</i>- factors based on ALL data will be
even larger.
;
_reflns_number_total     5253
_reflns_number_gt     3641
_reflns_threshold_expression     I>2\s(I)
_refine_ls_structure_factor_coef     Fsqd
_refine_ls_matrix_type     full
_refine_ls_R_factor_all     0.0699
_refine_ls_R_factor_gt     0.0430
_refine_ls_wR_factor_gt     0.0985
_refine_ls_wR_factor_ref     0.1113
_refine_ls_goodness_of_fit_ref     1.029
_refine_ls_restrained_S_all     1.035
_refine_ls_number_reflns     5253
_refine_ls_number_parameters     327
_refine_ls_number_restraints     60
_refine_ls_hydrogen_treatment     constr
_refine_ls_weighting_scheme     calc
_refine_ls_weighting_details
         'calc w=1/[\s^2^(Fo^2^)+(0.0474P)^2^+6.0193P] where P=(Fo^2^+2Fc^2^)/3'
_atom_sites_solution_hydrogens     geom
_atom_sites_solution_primary     direct
_atom_sites_solution_secondary     difmap
_refine_ls_shift/su_max     0.001
_refine_ls_shift/su_mean     0.000
_refine_diff_density_max     1.157
_refine_diff_density_min     -1.714
_refine_ls_extinction_method     none
_refine_ls_extinction_coef     ?
loop_
    _atom_type_symbol
    _atom_type_description
    _atom_type_scat_dispersion_real
    _atom_type_scat_dispersion_imag
    _atom_type_scat_source
    'C' 'C' 0.0033 0.0016
                         'International Tables Vol C Tables 4.2.6.8 and 6.1.1.4'
    'H' 'H' 0.0000 0.0000
                         'International Tables Vol C Tables 4.2.6.8 and 6.1.1.4'
    'N' 'N' 0.0061 0.0033
                         'International Tables Vol C Tables 4.2.6.8 and 6.1.1.4'
    'O' 'O' 0.0106 0.0060
                         'International Tables Vol C Tables 4.2.6.8 and 6.1.1.4'
    'S' 'S' 0.1246 0.1234
                         'International Tables Vol C Tables 4.2.6.8 and 6.1.1.4'
    'I' 'I' -0.4742 1.8119
                         'International Tables Vol C Tables 4.2.6.8 and 6.1.1.4'
    'Hg' 'Hg' -2.3894 9.2266
                         'International Tables Vol C Tables 4.2.6.8 and 6.1.1.4'
_computing_data_collection     'SMART (Bruker, 1998)'
_computing_cell_refinement     'SAINT (Bruker, 1998)'
_computing_data_reduction     'SAINT (Bruker, 1998)'
_computing_structure_solution     'SHELXS97 (Sheldrick, 2008)'
_computing_structure_refinement     'SHELXL97 (Sheldrick, 2008)'
_computing_molecular_graphics     'SHELXTL (Sheldrick, 2008)'
_computing_publication_material     'SHELXTL (Sheldrick, 2008)'
loop_
    _atom_site_type_symbol
    _atom_site_label
    _atom_site_fract_x
    _atom_site_fract_y
    _atom_site_fract_z
    _atom_site_U_iso_or_equiv
    _atom_site_adp_type
    _atom_site_calc_flag
    _atom_site_refinement_flags
    _atom_site_occupancy
    _atom_site_disorder_assembly
    _atom_site_disorder_group
    Hg Hg1 0.61164(3) 0.57544(3) 0.95810(2) 0.07147(16) Uani d . 1 . .
    I I1 0.83044(5) 0.51958(4) 0.98219(4) 0.06220(19) Uani d . 1 . .
    I I2 0.47338(6) 0.40737(6) 0.90484(4) 0.0883(3) Uani d . 1 . .
    I I3 0.53530(6) 0.73713(6) 0.88235(5) 0.0985(3) Uani d . 1 . .
    N N1 -0.0121(6) 0.4144(4) 0.2680(3) 0.0446(15) Uani d . 1 . .
    N N2 0.0684(5) 0.3180(4) 0.3578(3) 0.0433(15) Uani d . 1 . .
    C C1 -0.1740(8) 0.6136(6) 0.2289(5) 0.059(2) Uani d . 1 . .
    H H1 -0.2223 0.5783 0.1922 0.071 Uiso calc R 1 . .
    C C2 -0.2176(9) 0.6929(7) 0.2618(6) 0.071(3) Uani d . 1 . .
    H H2 -0.2938 0.7092 0.2468 0.085 Uiso calc R 1 . .
    C C3 -0.1503(9) 0.7452(7) 0.3148(5) 0.065(3) Uani d . 1 . .
    H H3 -0.1804 0.7969 0.3370 0.078 Uiso calc R 1 . .
    C C4 -0.0332(8) 0.7225(6) 0.3373(4) 0.051(2) Uani d . 1 . .
    C C5 0.0393(9) 0.7759(6) 0.3924(5) 0.063(2) Uani d . 1 . .
    H H5 0.0099 0.8269 0.4158 0.076 Uiso calc R 1 . .
    C C6 0.1503(10) 0.7553(7) 0.4125(5) 0.071(3) Uani d . 1 . .
    H H6 0.1966 0.7916 0.4495 0.085 Uiso calc R 1 . .
    C C7 0.1962(9) 0.6798(7) 0.3781(5) 0.071(3) Uani d . 1 . .
    H H7 0.2732 0.6658 0.3922 0.085 Uiso calc R 1 . .
    C C8 0.1289(7) 0.6259(6) 0.3235(5) 0.057(2) Uani d . 1 . .
    H H8 0.1614 0.5769 0.2999 0.068 Uiso calc R 1 . .
    C C9 0.0119(7) 0.6431(5) 0.3025(4) 0.0476(19) Uani d . 1 . .
    C C10 -0.0635(7) 0.5867(5) 0.2488(4) 0.0460(19) Uani d . 1 . .
    C C11 -0.0249(7) 0.4955(6) 0.2146(4) 0.052(2) Uani d . 1 . .
    H H11A -0.0801 0.4782 0.1700 0.063 Uiso calc R 1 . .
    H H11B 0.0470 0.5078 0.2005 0.063 Uiso calc R 1 . .
    C C12 0.0855(7) 0.3871(5) 0.3116(4) 0.0431(18) Uani d . 1 . .
    H H12 0.1560 0.4131 0.3096 0.052 Uiso calc R 1 . .
    C C13 -0.0978(6) 0.3588(5) 0.2866(4) 0.0412(17) Uani d . 1 . .
    C C14 -0.2127(8) 0.3544(6) 0.2578(5) 0.058(2) Uani d . 1 . .
    H H14 -0.2478 0.3943 0.2189 0.069 Uiso calc R 1 . .
    C C15 -0.2726(8) 0.2872(8) 0.2901(6) 0.069(3) Uani d . 1 . .
    H H15 -0.3506 0.2823 0.2728 0.083 Uiso calc R 1 . .
    C C16 -0.2195(9) 0.2262(7) 0.3481(6) 0.070(3) Uani d . 1 . .
    H H16 -0.2632 0.1813 0.3677 0.084 Uiso calc R 1 . .
    C C17 -0.1077(8) 0.2305(6) 0.3763(5) 0.057(2) Uani d . 1 . .
    H H17 -0.0729 0.1902 0.4151 0.068 Uiso calc R 1 . .
    C C18 -0.0465(7) 0.2981(5) 0.3446(4) 0.0445(18) Uani d . 1 . .
    C C19 0.1555(8) 0.2795(6) 0.4189(4) 0.058(2) Uani d . 1 . .
    H H19A 0.2299 0.2893 0.4078 0.070 Uiso calc R 1 . .
    H H19B 0.1442 0.2101 0.4239 0.070 Uiso calc R 1 . .
    C C20 0.1505(8) 0.3299(6) 0.4918(5) 0.059(2) Uani d . 1 . .
    H H20A 0.0752 0.3207 0.5016 0.071 Uiso calc R 1 . .
    H H20B 0.2039 0.2981 0.5315 0.071 Uiso calc R 1 . .
    C C21 0.1762(9) 0.4371(7) 0.4943(5) 0.072(3) Uani d . 1 . .
    H H21A 0.2527 0.4460 0.4867 0.086 Uiso calc R 1 . .
    H H21B 0.1250 0.4684 0.4532 0.086 Uiso calc R 1 . .
    C C22 0.1665(9) 0.4881(8) 0.5648(5) 0.084(3) Uani d . 1 . .
    H H22A 0.0898 0.4837 0.5715 0.126 Uiso calc R 1 . .
    H H22B 0.1870 0.5553 0.5619 0.126 Uiso calc R 1 . .
    H H22C 0.2165 0.4579 0.6062 0.126 Uiso calc R 1 . .
    S S1 0.5566(4) 0.8983(4) 0.1687(3) 0.0831(19) Uani d PDU 0.615(9) A 1
    O O1 0.6734(8) 0.9226(16) 0.1578(11) 0.132(10) Uani d PDU 0.615(9) A 1
    C C23 0.5144(19) 0.9966(15) 0.2185(12) 0.127(11) Uani d PDU 0.615(9) A 1
    H H23A 0.5567 0.9953 0.2689 0.191 Uiso calc PR 0.615(9) A 1
    H H23B 0.4349 0.9912 0.2181 0.191 Uiso calc PR 0.615(9) A 1
    H H23C 0.5285 1.0568 0.1954 0.191 Uiso calc PR 0.615(9) A 1
    C C24 0.4652(16) 0.921(2) 0.0812(8) 0.160(13) Uani d PDU 0.615(9) A 1
    H H24A 0.4795 0.8736 0.0457 0.241 Uiso calc PR 0.615(9) A 1
    H H24B 0.4790 0.9850 0.0645 0.241 Uiso calc PR 0.615(9) A 1
    H H24C 0.3877 0.9157 0.0861 0.241 Uiso calc PR 0.615(9) A 1
    S S1' 0.5614(7) 0.9773(6) 0.1314(4) 0.089(3) Uani d PDU 0.385(9) A 2
    O O1' 0.6753(11) 0.943(2) 0.1700(14) 0.100(11) Uani d PDU 0.385(9) A 2
    C C23' 0.481(2) 0.995(2) 0.2005(13) 0.077(9) Uani d PDU 0.385(9) A 2
    H H23D 0.5145 1.0455 0.2339 0.116 Uiso calc PR 0.385(9) A 2
    H H23E 0.4789 0.9355 0.2278 0.116 Uiso calc PR 0.385(9) A 2
    H H23F 0.4046 1.0133 0.1772 0.116 Uiso calc PR 0.385(9) A 2
    C C24' 0.485(2) 0.8777(19) 0.0855(15) 0.112(12) Uani d PDU 0.385(9) A 2
    H H24D 0.5197 0.8569 0.0454 0.168 Uiso calc PR 0.385(9) A 2
    H H24E 0.4083 0.8968 0.0659 0.168 Uiso calc PR 0.385(9) A 2
    H H24F 0.4866 0.8250 0.1200 0.168 Uiso calc PR 0.385(9) A 2
loop_
    _atom_site_aniso_label
    _atom_site_aniso_U_11
    _atom_site_aniso_U_22
    _atom_site_aniso_U_33
    _atom_site_aniso_U_12
    _atom_site_aniso_U_13
    _atom_site_aniso_U_23
    Hg1 0.0457(2) 0.0806(3) 0.0874(3) 0.00266(18) 0.01229(19) 0.0094(2)
    I1 0.0479(3) 0.0505(3) 0.0878(4) 0.0062(3) 0.0134(3) -0.0007(3)
    I2 0.0773(5) 0.1162(6) 0.0770(5) -0.0384(4) 0.0289(4) -0.0373(4)
    I3 0.0758(5) 0.1001(6) 0.1121(6) 0.0222(4) 0.0029(4) 0.0270(5)
    N1 0.060(4) 0.042(4) 0.034(3) 0.004(3) 0.015(3) -0.001(3)
    N2 0.051(4) 0.041(3) 0.041(4) 0.007(3) 0.014(3) 0.001(3)
    C1 0.075(6) 0.050(5) 0.053(5) 0.005(4) 0.013(5) 0.016(4)
    C2 0.085(7) 0.057(6) 0.076(7) 0.021(5) 0.027(6) 0.018(5)
    C3 0.099(8) 0.047(5) 0.060(6) 0.015(5) 0.039(6) 0.002(5)
    C4 0.075(6) 0.039(4) 0.046(5) 0.001(4) 0.029(4) 0.012(4)
    C5 0.091(8) 0.048(5) 0.059(6) -0.007(5) 0.035(5) 0.002(4)
    C6 0.108(9) 0.053(6) 0.057(6) -0.018(6) 0.025(6) -0.002(5)
    C7 0.073(6) 0.057(6) 0.080(7) -0.015(5) 0.012(5) 0.009(5)
    C8 0.068(6) 0.043(5) 0.068(6) -0.002(4) 0.036(5) 0.010(4)
    C9 0.065(5) 0.038(4) 0.046(5) 0.002(4) 0.026(4) 0.016(4)
    C10 0.070(6) 0.043(4) 0.028(4) 0.008(4) 0.014(4) 0.009(3)
    C11 0.068(5) 0.052(5) 0.038(4) 0.005(4) 0.012(4) 0.004(4)
    C12 0.047(5) 0.044(4) 0.038(4) 0.000(3) 0.009(4) -0.003(4)
    C13 0.046(4) 0.042(4) 0.039(4) 0.003(3) 0.016(4) -0.008(4)
    C14 0.069(6) 0.055(5) 0.050(5) 0.009(5) 0.014(4) -0.009(4)
    C15 0.047(5) 0.086(7) 0.075(7) -0.012(5) 0.015(5) -0.027(6)
    C16 0.076(7) 0.069(6) 0.071(6) -0.017(5) 0.029(6) -0.004(5)
    C17 0.071(6) 0.055(5) 0.049(5) -0.008(4) 0.024(5) 0.002(4)
    C18 0.057(5) 0.042(4) 0.038(4) 0.003(4) 0.017(4) -0.006(4)
    C19 0.064(5) 0.053(5) 0.056(5) 0.006(4) 0.008(4) 0.007(4)
    C20 0.062(5) 0.063(6) 0.048(5) -0.004(4) 0.002(4) 0.010(4)
    C21 0.079(7) 0.080(7) 0.058(6) -0.003(5) 0.018(5) 0.004(5)
    C22 0.099(8) 0.098(8) 0.058(6) -0.015(7) 0.022(6) -0.016(6)
    S1 0.078(3) 0.085(3) 0.094(3) 0.016(2) 0.036(2) 0.019(2)
    O1 0.119(11) 0.140(11) 0.139(11) 0.006(5) 0.033(5) -0.008(5)
    C23 0.128(12) 0.129(12) 0.127(12) 0.003(5) 0.030(5) -0.004(5)
    C24 0.159(13) 0.161(13) 0.161(13) 0.004(5) 0.033(6) -0.001(5)
    S1' 0.093(4) 0.086(5) 0.098(5) 0.007(3) 0.043(3) 0.009(3)
    O1' 0.090(12) 0.107(12) 0.108(12) 0.004(5) 0.028(5) -0.008(5)
    C23' 0.077(10) 0.079(10) 0.077(10) 0.002(5) 0.019(5) -0.004(5)
    C24' 0.110(13) 0.111(13) 0.114(13) 0.002(5) 0.024(6) -0.003(5)
_geom_special_details
;
All e.s.d.'s (except the e.s.d. in the dihedral angle between two l.s. planes)
are estimated using the full covariance matrix. The cell e.s.d.'s are taken
into account individually in the estimation of e.s.d.'s in distances, angles
and torsion angles; correlations between e.s.d.'s in cell parameters are only
used when they are defined by crystal symmetry. An approximate (isotropic)
treatment of cell e.s.d.'s is used for estimating e.s.d.'s involving l.s.
planes.
;
loop_
    _geom_bond_atom_site_label_1
    _geom_bond_atom_site_label_2
    _geom_bond_site_symmetry_2
    _geom_bond_distance
    _geom_bond_publ_flag
    Hg1 I3 . 2.6792(9) ?
    Hg1 I1 . 2.6933(7) ?
    Hg1 I2 . 2.8943(5) ?
    Hg1 I2 . 2.8943(4) ?
    I2 Hg1 . 2.8943(4) ?
    N1 C12 . 1.331(9) ?
    N1 C13 . 1.384(9) ?
    N1 C11 . 1.472(9) ?
    N2 C12 . 1.318(9) ?
    N2 C18 . 1.383(9) ?
    N2 C19 . 1.466(10) ?
    C1 C10 . 1.357(11) ?
    C1 C2 . 1.400(13) ?
    C1 H1 . 0.93 ?
    C2 C3 . 1.339(13) ?
    C2 H2 . 0.93 ?
    C3 C4 . 1.420(13) ?
    C3 H3 . 0.93 ?
    C4 C5 . 1.400(12) ?
    C4 C9 . 1.428(11) ?
    C5 C6 . 1.342(14) ?
    C5 H5 . 0.93 ?
    C6 C7 . 1.387(14) ?
    C6 H6 . 0.93 ?
    C7 C8 . 1.368(12) ?
    C7 H7 . 0.93 ?
    C8 C9 . 1.403(11) ?
    C8 H8 . 0.93 ?
    C9 C10 . 1.423(11) ?
    C10 C11 . 1.518(11) ?
    C11 H11A . 0.97 ?
    C11 H11B . 0.97 ?
    C12 H12 . 0.9300 ?
    C13 C14 . 1.376(11) ?
    C13 C18 . 1.392(10) ?
    C14 C15 . 1.380(13) ?
    C14 H14 . 0.93 ?
    C15 C16 . 1.402(13) ?
    C15 H15 . 0.93 ?
    C16 C17 . 1.341(12) ?
    C16 H16 . 0.93 ?
    C17 C18 . 1.387(11) ?
    C17 H17 . 0.93 ?
    C19 C20 . 1.519(12) ?
    C19 H19A . 0.97 ?
    C19 H19B . 0.97 ?
    C20 C21 . 1.503(12) ?
    C20 H20A . 0.97 ?
    C20 H20B . 0.97 ?
    C21 C22 . 1.498(13) ?
    C21 H21A . 0.97 ?
    C21 H21B . 0.97 ?
    C22 H22A . 0.96 ?
    C22 H22B . 0.96 ?
    C22 H22C . 0.96 ?
    S1 O1 . 1.5010(9) ?
    S1 C23 . 1.7650(9) ?
    S1 C24 . 1.7750(9) ?
    C23 H23A . 0.96 ?
    C23 H23B . 0.96 ?
    C23 H23C . 0.96 ?
    C24 H24A . 0.96 ?
    C24 H24B . 0.96 ?
    C24 H24C . 0.96 ?
    S1' O1' . 1.484(10) ?
    S1' C24' . 1.761(10) ?
    S1' C23' . 1.771(9) ?
    C23' H23D . 0.96 ?
    C23' H23E . 0.96 ?
    C23' H23F . 0.96 ?
    C24' H24D . 0.96 ?
    C24' H24E . 0.96 ?
    C24' H24F . 0.96 ?
loop_
    _geom_angle_atom_site_label_1
    _geom_angle_atom_site_label_2
    _geom_angle_atom_site_label_3
    _geom_angle_site_symmetry_1
    _geom_angle_site_symmetry_3
    _geom_angle
    _geom_angle_publ_flag
    I3 Hg1 I1 . . 122.65(3) ?
    I3 Hg1 I2 . . 111.97(3) ?
    I1 Hg1 I2 . . 107.66(3) ?
    I3 Hg1 I2 . 3_667 103.69(3) ?
    I1 Hg1 I2 . 3_667 112.94(3) ?
    I2 Hg1 I2 . 3_667 94.29(2) ?
    Hg1 I2 Hg1 . 3_667 85.71(2) ?
    C12 N1 C13 . . 108.0(6) ?
    C12 N1 C11 . . 124.8(7) ?
    C13 N1 C11 . . 127.1(7) ?
    C12 N2 C18 . . 108.4(6) ?
    C12 N2 C19 . . 124.8(7) ?
    C18 N2 C19 . . 126.4(7) ?
    C10 C1 C2 . . 122.1(9) ?
    C10 C1 H1 . . 118.9 ?
    C2 C1 H1 . . 118.9 ?
    C3 C2 C1 . . 120.4(9) ?
    C3 C2 H2 . . 119.8 ?
    C1 C2 H2 . . 119.8 ?
    C2 C3 C4 . . 120.6(8) ?
    C2 C3 H3 . . 119.7 ?
    C4 C3 H3 . . 119.7 ?
    C5 C4 C3 . . 121.9(8) ?
    C5 C4 C9 . . 119.0(8) ?
    C3 C4 C9 . . 119.1(8) ?
    C6 C5 C4 . . 121.6(9) ?
    C6 C5 H5 . . 119.2 ?
    C4 C5 H5 . . 119.2 ?
    C5 C6 C7 . . 120.1(10) ?
    C5 C6 H6 . . 119.9 ?
    C7 C6 H6 . . 119.9 ?
    C8 C7 C6 . . 120.5(10) ?
    C8 C7 H7 . . 119.8 ?
    C6 C7 H7 . . 119.8 ?
    C7 C8 C9 . . 121.2(9) ?
    C7 C8 H8 . . 119.4 ?
    C9 C8 H8 . . 119.4 ?
    C8 C9 C10 . . 124.0(7) ?
    C8 C9 C4 . . 117.5(8) ?
    C10 C9 C4 . . 118.6(8) ?
    C1 C10 C9 . . 119.2(7) ?
    C1 C10 C11 . . 118.8(8) ?
    C9 C10 C11 . . 122.0(7) ?
    N1 C11 C10 . . 110.3(6) ?
    N1 C11 H11A . . 109.6 ?
    C10 C11 H11A . . 109.6 ?
    N1 C11 H11B . . 109.6 ?
    C10 C11 H11B . . 109.6 ?
    H11A C11 H11B . . 108.1 ?
    N2 C12 N1 . . 110.6(7) ?
    N2 C12 H12 . . 124.7 ?
    N1 C12 H12 . . 124.7 ?
    C14 C13 N1 . . 132.3(8) ?
    C14 C13 C18 . . 121.2(8) ?
    N1 C13 C18 . . 106.5(6) ?
    C13 C14 C15 . . 116.1(8) ?
    C13 C14 H14 . . 122.0 ?
    C15 C14 H14 . . 122.0 ?
    C14 C15 C16 . . 122.0(8) ?
    C14 C15 H15 . . 119.0 ?
    C16 C15 H15 . . 119.0 ?
    C17 C16 C15 . . 121.9(9) ?
    C17 C16 H16 . . 119.0 ?
    C15 C16 H16 . . 119.0 ?
    C16 C17 C18 . . 116.6(9) ?
    C16 C17 H17 . . 121.7 ?
    C18 C17 H17 . . 121.7 ?
    N2 C18 C17 . . 131.3(8) ?
    N2 C18 C13 . . 106.5(6) ?
    C17 C18 C13 . . 122.1(8) ?
    N2 C19 C20 . . 110.9(7) ?
    N2 C19 H19A . . 109.5 ?
    C20 C19 H19A . . 109.5 ?
    N2 C19 H19B . . 109.5 ?
    C20 C19 H19B . . 109.5 ?
    H19A C19 H19B . . 108.0 ?
    C21 C20 C19 . . 115.3(8) ?
    C21 C20 H20A . . 108.4 ?
    C19 C20 H20A . . 108.4 ?
    C21 C20 H20B . . 108.4 ?
    C19 C20 H20B . . 108.4 ?
    H20A C20 H20B . . 107.5 ?
    C22 C21 C20 . . 115.6(9) ?
    C22 C21 H21A . . 108.4 ?
    C20 C21 H21A . . 108.4 ?
    C22 C21 H21B . . 108.4 ?
    C20 C21 H21B . . 108.4 ?
    H21A C21 H21B . . 107.4 ?
    C21 C22 H22A . . 109.5 ?
    C21 C22 H22B . . 109.5 ?
    H22A C22 H22B . . 109.5 ?
    C21 C22 H22C . . 109.5 ?
    H22A C22 H22C . . 109.5 ?
    H22B C22 H22C . . 109.5 ?
    O1 S1 C23 . . 106.2(8) ?
    O1 S1 C24 . . 105.2(7) ?
    C23 S1 C24 . . 98.3(6) ?
    S1 C23 H23A . . 109.5 ?
    S1 C23 H23B . . 109.5 ?
    H23A C23 H23B . . 109.5 ?
    S1 C23 H23C . . 109.5 ?
    H23A C23 H23C . . 109.5 ?
    H23B C23 H23C . . 109.5 ?
    S1 C24 H24A . . 109.5 ?
    S1 C24 H24B . . 109.5 ?
    H24A C24 H24B . . 109.5 ?
    S1 C24 H24C . . 109.5 ?
    H24A C24 H24C . . 109.5 ?
    H24B C24 H24C . . 109.5 ?
    O1' S1' C24' . . 108.6(8) ?
    O1' S1' C23' . . 107.1(8) ?
    C24' S1' C23' . . 98.1(7) ?
    S1' C23' H23D . . 109.5 ?
    S1' C23' H23E . . 109.5 ?
    H23D C23' H23E . . 109.5 ?
    S1' C23' H23F . . 109.5 ?
    H23D C23' H23F . . 109.5 ?
    H23E C23' H23F . . 109.5 ?
    S1' C24' H24D . . 109.5 ?
    S1' C24' H24E . . 109.5 ?
    H24D C24' H24E . . 109.5 ?
    S1' C24' H24F . . 109.5 ?
    H24D C24' H24F . . 109.5 ?
    H24E C24' H24F . . 109.5 ?
loop_
    _geom_torsion_atom_site_label_1
    _geom_torsion_atom_site_label_2
    _geom_torsion_atom_site_label_3
    _geom_torsion_atom_site_label_4
    _geom_torsion_site_symmetry_1
    _geom_torsion_site_symmetry_2
    _geom_torsion_site_symmetry_3
    _geom_torsion_site_symmetry_4
    _geom_torsion
    _geom_torsion_publ_flag
    I3 Hg1 I2 Hg1 . . . 3_667 -106.63(3) ?
    I1 Hg1 I2 Hg1 . . . 3_667 115.73(3) ?
    I2 Hg1 I2 Hg1 3_667 . . 3_667 0.0 ?
    C10 C1 C2 C3 . . . . 0.0(13) ?
    C1 C2 C3 C4 . . . . 1.3(13) ?
    C2 C3 C4 C5 . . . . 180.0(8) ?
    C2 C3 C4 C9 . . . . 0.2(12) ?
    C3 C4 C5 C6 . . . . -178.7(8) ?
    C9 C4 C5 C6 . . . . 1.1(12) ?
    C4 C5 C6 C7 . . . . 0.4(13) ?
    C5 C6 C7 C8 . . . . 0.1(14) ?
    C6 C7 C8 C9 . . . . -2.0(13) ?
    C7 C8 C9 C10 . . . . -176.8(7) ?
    C7 C8 C9 C4 . . . . 3.4(11) ?
    C5 C4 C9 C8 . . . . -2.9(10) ?
    C3 C4 C9 C8 . . . . 176.9(7) ?
    C5 C4 C9 C10 . . . . 177.3(7) ?
    C3 C4 C9 C10 . . . . -2.9(10) ?
    C2 C1 C10 C9 . . . . -2.8(12) ?
    C2 C1 C10 C11 . . . . 175.5(7) ?
    C8 C9 C10 C1 . . . . -175.6(7) ?
    C4 C9 C10 C1 . . . . 4.2(10) ?
    C8 C9 C10 C11 . . . . 6.1(11) ?
    C4 C9 C10 C11 . . . . -174.1(6) ?
    C12 N1 C11 C10 . . . . -97.1(9) ?
    C13 N1 C11 C10 . . . . 77.2(9) ?
    C1 C10 C11 N1 . . . . -102.6(8) ?
    C9 C10 C11 N1 . . . . 75.7(9) ?
    C18 N2 C12 N1 . . . . 0.0(8) ?
    C19 N2 C12 N1 . . . . -172.5(6) ?
    C13 N1 C12 N2 . . . . -0.7(8) ?
    C11 N1 C12 N2 . . . . 174.5(6) ?
    C12 N1 C13 C14 . . . . -177.3(8) ?
    C11 N1 C13 C14 . . . . 7.7(12) ?
    C12 N1 C13 C18 . . . . 1.1(8) ?
    C11 N1 C13 C18 . . . . -174.0(6) ?
    N1 C13 C14 C15 . . . . 178.6(7) ?
    C18 C13 C14 C15 . . . . 0.4(11) ?
    C13 C14 C15 C16 . . . . -0.8(13) ?
    C14 C15 C16 C17 . . . . 0.9(14) ?
    C15 C16 C17 C18 . . . . -0.6(13) ?
    C12 N2 C18 C17 . . . . 177.9(8) ?
    C19 N2 C18 C17 . . . . -9.7(13) ?
    C12 N2 C18 C13 . . . . 0.7(8) ?
    C19 N2 C18 C13 . . . . 173.1(7) ?
    C16 C17 C18 N2 . . . . -176.7(8) ?
    C16 C17 C18 C13 . . . . 0.1(12) ?
    C14 C13 C18 N2 . . . . 177.5(7) ?
    N1 C13 C18 N2 . . . . -1.1(7) ?
    C14 C13 C18 C17 . . . . -0.1(11) ?
    N1 C13 C18 C17 . . . . -178.7(7) ?
    C12 N2 C19 C20 . . . . 95.8(9) ?
    C18 N2 C19 C20 . . . . -75.3(9) ?
    N2 C19 C20 C21 . . . . -63.9(10) ?
    C19 C20 C21 C22 . . . . 177.5(8) ?
