# Supplementary material for: 1-Butyl-3-(1-naphthyl­meth­yl)benzimidazolium hemi{di-μ-iodido-bis­[diiodidomercurate(II)]} dimethyl sulfoxide monosolvate
Source: Acta Crystallogr Sect E Struct Rep Online. 2009 Nov 21;65(Pt 12):m1639. doi: 10.1107/S1600536809046376 (PMC2972158; doi:10.1107/S1600536809046376)
Supplement: Supplementary file 2 [file e-65-m1639-Isup2.hkl]

# 
# h,k,l, Fc-squared, Fo-squared, sigma(Fo-squared) and status flag 
# 
data_I
_shelx_title ' 081119C in P2(1)/c' 
_shelx_refln_list_code          4 
_shelx_F_calc_maximum      553.98 
_exptl_crystal_F_000      1800.00 
_reflns_d_resolution_high  0.8400 
 
loop_ 
 _symmetry_equiv_pos_as_xyz 
 'x, y, z' 
 '-x, y+1/2, -z+1/2' 
 '-x, -y, -z' 
 'x, -y-1/2, z-1/2' 
 
_cell_length_a    12.0565 
_cell_length_b    13.7312 
_cell_length_c    18.3784 
_cell_angle_alpha  90.000 
_cell_angle_beta  102.089 
_cell_angle_gamma  90.000 
 
_shelx_F_squared_multiplier     1.000 
 
loop_ 
 _refln_index_h 
 _refln_index_k 
 _refln_index_l 
 _refln_F_squared_calc 
 _refln_F_squared_meas 
 _refln_F_squared_sigma 
 _refln_observed_status 
   1   0   0    78605.66    76623.76   3118.04 o 
   2   0   0   133177.25   123971.76   3791.92 o 
   3   0   0   196498.67   187009.28   7559.10 o 
   4   0   0     4788.18     5535.24    289.15 o 
   5   0   0    30455.37    35339.65    927.33 o 
   6   0   0    18029.37    18900.68    520.81 o 
   7   0   0      269.03      468.28     58.72 o 
   8   0   0     1475.59     1576.02     95.96 o 
   9   0   0    30732.27    28922.10   1053.68 o 
  10   0   0      434.71      183.48    127.21 o 
  11   0   0     3552.49     3438.64    407.83 o 
  12   0   0      727.23      899.64    316.09 o 
  13   0   0     8499.34     9618.83    773.56 o 
  14   0   0     6015.66     6938.20    662.51 o 
   1   1   0    27852.66    26812.64    775.19 o 
   2   1   0    48024.96    49496.62   1398.71 o 
   3   1   0    78349.29    79656.63   2054.70 o 
   4   1   0    57105.86    55880.28   1012.10 o 
   5   1   0     6576.55     5745.73    129.25 o 
   6   1   0     6001.66     5678.43    132.65 o 
   7   1   0     7119.41     7442.19    184.00 o 
   8   1   0     2166.49     2253.62    143.27 o 
   9   1   0     5267.10     5668.83    221.50 o 
  10   1   0    10860.02    10345.21    359.40 o 
  11   1   0     2511.51     2659.64    162.69 o 
  12   1   0     3446.26     4142.97    338.75 o 
  13   1   0      482.46      405.19    228.48 o 
  14   1   0      111.12       88.56    225.77 o 
   0   2   0    27234.73    29817.29   1216.99 o 
   1   2   0     6220.02     6712.07    172.19 o 
   2   2   0     6440.47     7727.93    179.72 o 
   3   2   0       43.24       79.23     41.41 o 
   4   2   0    51810.90    52928.91   1051.45 o 
   5   2   0    46296.10    47396.25   1421.54 o 
   6   2   0     3941.99     4177.57    148.34 o 
   7   2   0      696.17      622.37     77.15 o 
   8   2   0      248.27      274.85     48.94 o 
   9   2   0    20505.45    20610.65    651.76 o 
  10   2   0     2081.97     2574.29    157.17 o 
  11   2   0      308.05      196.43     93.08 o 
  12   2   0     1289.67     1977.18    304.18 o 
  13   2   0      983.45      812.56    227.34 o 
   1   3   0    86215.80    83998.57   2034.99 o 
   2   3   0    36264.35    37864.13    926.53 o 
   3   3   0    41523.38    43455.77   1066.67 o 
   4   3   0     8829.71     8820.19    217.41 o 
   5   3   0    10722.18    10950.32    247.62 o 
   6   3   0    25460.18    26795.01    562.01 o 
   7   3   0    13109.32    12588.39    293.59 o 
   8   3   0     9288.32     8888.57    354.75 o 
   9   3   0       73.44      153.18     80.11 o 
  10   3   0     9579.79     9763.83    350.01 o 
  11   3   0     4028.33     4419.41    219.31 o 
  12   3   0     3464.23     3738.57    233.05 o 
  13   3   0     1027.54      842.79    229.38 o 
   0   4   0    18981.80    20879.02    867.81 o 
   1   4   0    10127.69     9213.51    241.94 o 
   2   4   0     5020.47     5339.02    150.30 o 
   3   4   0    35912.25    36651.97   1130.55 o 
   4   4   0      252.22      383.57     35.20 o 
   5   4   0     1055.73     1332.40    100.83 o 
   6   4   0    10739.56    11055.04    255.35 o 
   7   4   0     6768.12     6640.73    255.15 o 
   8   4   0    11388.09    11026.16    316.17 o 
   9   4   0       82.31       68.46    157.46 o 
  10   4   0     5425.29     5442.72    239.04 o 
  11   4   0     1686.87     1521.62    150.88 o 
  12   4   0      500.15      713.80    138.57 o 
  13   4   0        8.05       95.99    204.54 o 
   1   5   0    59411.71    58136.03   1423.29 o 
   2   5   0    20050.63    20456.11    518.50 o 
   3   5   0    41809.14    41720.02   1031.02 o 
   4   5   0    49992.48    48733.94   1288.50 o 
   5   5   0       18.85       10.99     59.03 o 
   6   5   0       99.08      103.73     34.31 o 
   7   5   0     1933.72     1880.88    102.95 o 
   8   5   0      655.31      725.41     80.17 o 
   9   5   0     1287.36     1177.71    114.12 o 
  10   5   0     7180.82     7199.29    286.80 o 
  11   5   0     1980.76     1799.84    176.32 o 
  12   5   0     1163.16      969.76    138.21 o 
  13   5   0      692.98      735.27    140.46 o 
   0   6   0    92695.91    84360.52   2565.98 o 
   1   6   0   137493.61   124250.69   3013.58 o 
   2   6   0    61229.63    58873.23   1445.23 o 
   3   6   0     1505.58     1614.83     70.77 o 
   4   6   0      810.02     1320.62    215.62 o 
   5   6   0      438.07      433.09     41.31 o 
   6   6   0     6936.99     6319.96    261.62 o 
   7   6   0     1277.25     1167.07     94.33 o 
   8   6   0     9565.59     8994.22    303.81 o 
   9   6   0      433.50      561.01     88.04 o 
  10   6   0      812.87      615.67    104.99 o 
  11   6   0        1.62       52.24     91.35 o 
  12   6   0     5035.19     5143.87    262.51 o 
  13   6   0     2925.00     2633.55    202.10 o 
   1   7   0     1807.47     2071.31    128.02 o 
   2   7   0    26622.77    25535.19    652.68 o 
   3   7   0     8862.26     8675.05    247.79 o 
   4   7   0      372.66      312.80     39.50 o 
   5   7   0    18576.15    17858.94    472.94 o 
   6   7   0     3414.01     3474.46    183.38 o 
   7   7   0      212.88      187.31     76.23 o 
   8   7   0     7983.39     8519.14    297.00 o 
   9   7   0     2220.46     2485.51    148.60 o 
  10   7   0      348.51      408.47    101.27 o 
  11   7   0     3191.75     3464.07    301.18 o 
  12   7   0      390.27       44.42    111.36 o 
   0   8   0      956.42     1119.69    149.77 o 
   1   8   0     3870.99     4055.18    126.59 o 
   2   8   0      520.34      538.09     67.69 o 
   3   8   0    28275.93    26600.15    686.87 o 
   4   8   0     7907.49     7696.61    232.89 o 
   5   8   0     7050.07     7044.43    335.27 o 
   6   8   0     9712.81     9031.54    360.60 o 
   7   8   0      724.47      543.64     98.65 o 
   8   8   0     2556.85     2578.18    189.61 o 
   9   8   0     1148.26     1209.65    114.36 o 
  10   8   0     1376.42     1760.19    420.87 o 
  11   8   0      619.32      912.89    141.09 o 
  12   8   0      797.31      567.50    137.35 o 
   1   9   0      250.27      239.55     45.06 o 
   2   9   0    19768.02    18472.18    440.30 o 
   3   9   0     7930.68     7380.14    270.71 o 
   4   9   0     1833.78     2069.10    149.36 o 
   5   9   0      671.31      557.55     92.73 o 
   6   9   0     3953.60     4023.97    283.13 o 
   7   9   0    12622.13    12573.25    485.32 o 
   8   9   0      363.10      398.00    102.93 o 
   9   9   0       88.61       78.44     82.71 o 
  10   9   0       43.61      -90.81     95.43 o 
  11   9   0     3978.06     3753.66    243.59 o 
   0  10   0     3201.01     3834.54    188.12 o 
   1  10   0       43.03        3.01     38.09 o 
   2  10   0      143.64      143.23     52.51 o 
   3  10   0      544.80      557.79     60.60 o 
   4  10   0      463.17      402.01     90.76 o 
   5  10   0       12.53        3.45     73.02 o 
   6  10   0     1145.17     1285.07    164.69 o 
   7  10   0      651.90      794.42    121.08 o 
   8  10   0       12.60      -24.68     87.66 o 
   9  10   0     1230.03     1330.89    161.20 o 
  10  10   0       71.99       42.38    130.10 o 
  11  10   0        6.16      -90.11    106.84 o 
   1  11   0      198.53      371.34     64.11 o 
   2  11   0    17409.22    16891.06    420.21 o 
   3  11   0     5263.23     5255.90    217.01 o 
   4  11   0      487.24      437.64     85.14 o 
   5  11   0     1756.88     1764.83    195.65 o 
   6  11   0      325.47      174.56    104.78 o 
   7  11   0     4288.41     4089.74    246.19 o 
   8  11   0       62.34       51.94     98.68 o 
   9  11   0      173.61      104.99    101.19 o 
  10  11   0       42.34       -9.56    104.01 o 
   0  12   0     7988.02     7546.46    323.04 o 
   1  12   0     3883.50     3754.73    149.28 o 
   2  12   0     1125.93      933.62    104.40 o 
   3  12   0        9.01      -32.53     66.97 o 
   4  12   0      688.38      552.88     98.51 o 
   5  12   0     1706.53     1685.62    148.32 o 
   6  12   0      106.29       36.03     82.92 o 
   7  12   0        1.61      -52.39     79.94 o 
   8  12   0       89.81       12.18    229.49 o 
   9  12   0      198.25      102.70    159.05 o 
   1  13   0     2673.81     3013.16    171.35 o 
   2  13   0     1583.40     1534.97    132.67 o 
   3  13   0      402.53      343.48     90.47 o 
   4  13   0     2110.57     2335.18    160.10 o 
   5  13   0       32.90      -78.74     78.14 o 
   6  13   0      361.49      279.48     98.53 o 
   7  13   0     1907.13     2312.25    212.75 o 
   8  13   0        7.89      -20.96    120.77 o 
   0  14   0      519.50      441.02    108.83 o 
   1  14   0      124.66       15.50     77.30 o 
   2  14   0       30.26      -36.65    116.79 o 
   3  14   0     1576.56     1951.77    154.21 o 
   4  14   0      341.01      418.24    103.56 o 
   5  14   0     1132.98     1242.55    138.38 o 
   6  14   0      255.17      337.70    109.88 o 
   7  14   0       29.74       -4.14    119.95 o 
   1  15   0     1178.76     1387.56    142.10 o 
   2  15   0        7.87      132.52    101.95 o 
   3  15   0      139.00      250.67    110.53 o 
   4  15   0     1223.80      962.90    137.92 o 
   5  15   0      936.11     1066.61    144.17 o 
   0  16   0       52.97      162.93    248.16 o 
   1  16   0       34.55      -45.85    163.58 o 
   2  16   0        7.40       -2.99    101.41 o 
 -14   1   1     2916.24     3070.79    338.83 o 
 -13   1   1     3926.18     4222.92    364.86 o 
 -12   1   1      108.66      126.33    179.96 o 
 -11   1   1      480.52      297.85     91.57 o 
 -10   1   1     2052.49     2436.45    121.80 o 
  -9   1   1    45949.74    45943.79   1053.29 o 
  -8   1   1    13355.07    13405.12    346.55 o 
  -7   1   1     7441.60     7424.26    277.56 o 
  -6   1   1    10735.05     9677.25    264.30 o 
  -5   1   1    12796.14    14292.75    308.37 o 
  -4   1   1    32539.49    34663.69    874.68 o 
  -3   1   1     3011.56     2818.03     87.42 o 
  -2   1   1      304.62      729.41     32.06 o 
  -1   1   1    37956.67    38005.99   1222.25 o 
   0   1   1   190640.84   130736.02   9876.01 o 
   1   1   1    78078.37    73428.52   2977.42 o 
   2   1   1    19680.45    19663.12    396.37 o 
   3   1   1    20509.17    20884.76    389.93 o 
   4   1   1    24343.20    24983.17    467.44 o 
   5   1   1    70701.96    74394.54   1344.24 o 
   6   1   1      775.07      656.58     42.41 o 
   7   1   1     1593.27     1664.44     65.75 o 
   8   1   1      497.66      511.95     47.91 o 
   9   1   1    21381.82    20602.43    611.69 o 
  10   1   1     2453.00     2487.39    150.47 o 
  11   1   1      844.28     1132.51    287.14 o 
  12   1   1       10.38      117.01    185.07 o 
  13   1   1     3707.04     4028.14    366.98 o 
 -14   2   1      197.89      323.23    209.80 o 
 -13   2   1      560.06      482.29    228.73 o 
 -12   2   1     3905.53     4073.79    240.36 o 
 -11   2   1     7856.02     7743.88    304.27 o 
 -10   2   1    13730.63    13719.10    447.75 o 
  -9   2   1     4398.41     4334.30    164.13 o 
  -8   2   1      711.00      818.49     62.74 o 
  -7   2   1     3174.52     3363.67    110.27 o 
  -6   2   1    15697.54    15570.41    400.69 o 
  -5   2   1     3961.53     4013.43    117.59 o 
  -4   2   1     5932.15     6553.42    192.81 o 
  -3   2   1    11761.79    12548.44    311.59 o 
  -2   2   1    59388.98    62904.64   1527.39 o 
  -1   2   1    30291.72    35018.52   1010.76 o 
   0   2   1     3806.10     4617.03    142.40 o 
   1   2   1    25438.19    24010.17    589.53 o 
   2   2   1    60537.14    57911.25   1479.18 o 
   3   2   1    96005.27    88747.59   2632.66 o 
   4   2   1    57934.85    56391.88   1060.49 o 
   5   2   1     1147.75      960.39     54.69 o 
   6   2   1      162.92      386.36     64.99 o 
   7   2   1     1801.78     1938.64     76.11 o 
   8   2   1     1150.40     1251.87     64.61 o 
   9   2   1     1264.75     1118.64    102.17 o 
  10   2   1     6645.05     7021.62    277.55 o 
  11   2   1     8270.43     8397.55    341.09 o 
  12   2   1     3664.57     3581.09    324.25 o 
  13   2   1     1769.79     1796.59    285.38 o 
 -13   3   1      419.51      497.66    229.46 o 
 -12   3   1      893.35      834.65    126.24 o 
 -11   3   1      868.09     1019.11    121.15 o 
 -10   3   1      348.89      325.54     94.91 o 
  -9   3   1     7157.94     6660.21    261.23 o 
  -8   3   1     1251.84     1708.08     86.97 o 
  -7   3   1     1705.78     1875.22     83.20 o 
  -6   3   1     6853.94     7065.56    180.95 o 
  -5   3   1    11897.53    13105.10    289.09 o 
  -4   3   1    18846.43    18636.79    389.36 o 
  -3   3   1    12266.12    13248.87    340.90 o 
  -2   3   1    16320.85    18109.65    729.67 o 
  -1   3   1    34080.30    35954.29    879.98 o 
   0   3   1    34275.83    36461.66    891.66 o 
   1   3   1    11944.61    10766.41    275.21 o 
   2   3   1     9806.99    10412.75    266.68 o 
   3   3   1     2161.29     2283.65     91.09 o 
   4   3   1    13115.89    12794.05    302.13 o 
   5   3   1    19271.31    20245.05    428.27 o 
   6   3   1     1328.04     1312.02     73.40 o 
   7   3   1     3296.65     2742.23    103.11 o 
   8   3   1     4429.59     3980.65    157.39 o 
   9   3   1     3781.43     4073.64    192.27 o 
  10   3   1      186.88      240.90     87.49 o 
  11   3   1      902.80      897.35    115.80 o 
  12   3   1      728.74      929.13    294.41 o 
  13   3   1      166.05      184.17    219.82 o 
 -13   4   1      563.46      666.98    136.28 o 
 -12   4   1     3778.26     4219.79    355.19 o 
 -11   4   1     4229.71     4668.65    256.66 o 
 -10   4   1    14766.03    15996.84    514.49 o 
  -9   4   1     1063.83      929.87    192.47 o 
  -8   4   1     3770.24     3862.39    155.71 o 
  -7   4   1     8689.39     9324.15    232.21 o 
  -6   4   1    15752.52    15659.14    346.27 o 
  -5   4   1    33616.72    34146.35    696.44 o 
  -4   4   1     2681.25     3037.90    104.11 o 
  -3   4   1    15787.58    16137.48    600.59 o 
  -2   4   1     4071.30     4237.62    125.59 o 
  -1   4   1    39546.27    39457.50    968.36 o 
   0   4   1       70.16      138.14     25.22 o 
   1   4   1    54054.72    54129.64   1321.35 o 
   2   4   1    46021.55    45988.10   1127.18 o 
   3   4   1    94323.12    89916.74   2185.89 o 
   4   4   1    48285.14    46706.84   1150.62 o 
   5   4   1     1254.65     1392.16     78.58 o 
   6   4   1     6743.55     7457.93    184.07 o 
   7   4   1     2502.86     2679.36    119.73 o 
   8   4   1    10880.10    10411.27    304.70 o 
   9   4   1      167.81      431.46     78.60 o 
  10   4   1     3074.03     3648.49    192.78 o 
  11   4   1     1980.24     2362.83    404.61 o 
  12   4   1     2517.69     2532.57    239.74 o 
  13   4   1      981.20     1163.77    287.14 o 
 -13   5   1      303.75      223.24    125.50 o 
 -12   5   1     1749.67     1827.00    208.06 o 
 -11   5   1     1224.33     1235.45    131.25 o 
 -10   5   1     6301.46     6181.26    263.48 o 
  -9   5   1     3359.99     3363.33    178.60 o 
  -8   5   1    26481.78    26028.45    650.06 o 
  -7   5   1    17904.03    17264.88    447.61 o 
  -6   5   1     1228.86     1443.40     77.64 o 
  -5   5   1      268.55      383.43     87.07 o 
  -4   5   1      736.39      832.56     93.03 o 
  -3   5   1    12826.84    13922.69    366.06 o 
  -2   5   1     8434.70     8036.26    222.50 o 
  -1   5   1    43211.37    42036.98   1035.67 o 
   0   5   1    10643.03    10062.61    267.29 o 
   1   5   1    50932.56    49106.01   1205.28 o 
   2   5   1    25829.16    25097.09    629.79 o 
   3   5   1    13220.12    13153.60    343.57 o 
   4   5   1    10614.22    10614.39    285.23 o 
   5   5   1     5043.64     4801.62    147.73 o 
   6   5   1    24929.62    23556.32    651.24 o 
   7   5   1      214.14      249.22     59.25 o 
   8   5   1     2238.48     2524.85    164.62 o 
   9   5   1      174.32      190.98     70.16 o 
  10   5   1      391.08      313.04    108.49 o 
  11   5   1      684.21      276.12    134.44 o 
  12   5   1     3227.95     3244.40    200.49 o 
  13   5   1     1496.12     1809.72    333.37 o 
 -13   6   1      239.10      192.09    125.86 o 
 -12   6   1       93.41      162.24    112.60 o 
 -11   6   1        5.26     -129.08    121.83 o 
 -10   6   1     2001.32     1964.16    157.32 o 
  -9   6   1     1112.03      735.99    104.05 o 
  -8   6   1      701.50     1149.44    231.99 o 
  -7   6   1      349.94      305.09     66.01 o 
  -6   6   1      665.84      502.08    133.86 o 
  -5   6   1      880.91      919.58     59.62 o 
  -4   6   1    12736.97    12547.51    340.48 o 
  -3   6   1     4194.10     3887.05    203.71 o 
  -2   6   1     6169.80     6476.84    190.51 o 
  -1   6   1    16437.14    15802.81    366.46 o 
   0   6   1     7134.71     7048.53    201.83 o 
   1   6   1      727.88      815.48     80.43 o 
   2   6   1     1656.84     1500.98     87.56 o 
   3   6   1      301.14      510.35     99.26 o 
   4   6   1     4562.40     4470.18    139.33 o 
   5   6   1     4663.39     4452.82    141.75 o 
   6   6   1     3943.57     4494.02    225.10 o 
   7   6   1      353.72      193.19     62.20 o 
   8   6   1     4282.85     4566.53    193.83 o 
   9   6   1     1500.18     1641.98    123.25 o 
  10   6   1     1996.36     1627.03    143.41 o 
  11   6   1      121.16      129.27    103.00 o 
  12   6   1       52.53      -76.61    108.24 o 
 -12   7   1     4719.97     4287.83    553.22 o 
 -11   7   1       21.15     -118.95     89.25 o 
 -10   7   1     1238.53     1148.25    133.48 o 
  -9   7   1      962.42      927.59    114.91 o 
  -8   7   1     8732.08     8334.86    292.21 o 
  -7   7   1     5915.72     5539.66    255.18 o 
  -6   7   1     5938.08     5961.88    258.19 o 
  -5   7   1      240.48      263.03     44.15 o 
  -4   7   1     7229.62     7907.58    234.09 o 
  -3   7   1     9459.86    10268.66    288.34 o 
  -2   7   1     9133.50     9072.59    229.99 o 
  -1   7   1    38459.15    38552.78    851.71 o 
   0   7   1    23759.45    24031.65    614.51 o 
   1   7   1    60623.98    58587.22   1444.17 o 
   2   7   1    31790.21    31326.46    790.18 o 
   3   7   1     3149.15     3099.56    111.98 o 
   4   7   1     1781.66     1701.36     80.63 o 
   5   7   1     4952.36     4721.53    277.11 o 
   6   7   1    12776.52    11967.43    441.14 o 
   7   7   1        0.48       22.56     65.69 o 
   8   7   1     9349.13     9078.49    315.94 o 
   9   7   1      355.28      514.65     89.79 o 
  10   7   1     2689.79     2474.31    180.97 o 
  11   7   1      881.66      700.73    262.57 o 
  12   7   1     1455.13     1382.67    168.81 o 
 -12   8   1     1204.83      976.95    290.77 o 
 -11   8   1     4539.95     5019.05    531.16 o 
 -10   8   1      787.94      638.12    119.15 o 
  -9   8   1     2094.27     1958.75    241.05 o 
  -8   8   1     4458.35     4215.47    194.25 o 
  -7   8   1     4725.54     4938.31    244.14 o 
  -6   8   1       68.64        1.95     68.73 o 
  -5   8   1     3253.92     2691.50    165.22 o 
  -4   8   1       17.83       30.90     38.24 o 
  -3   8   1     3180.09     2864.28    150.95 o 
  -2   8   1    39653.31    37378.19    833.60 o 
  -1   8   1       60.36      148.23     44.31 o 
   0   8   1       67.05       69.83     31.87 o 
   1   8   1     1480.50     1726.90    244.50 o 
   2   8   1    27041.12    25527.32    657.92 o 
   3   8   1    19270.82    18863.90    498.49 o 
   4   8   1       63.95      191.67    107.16 o 
   5   8   1     8658.44     8636.21    342.45 o 
   6   8   1      160.43      265.00     79.07 o 
   7   8   1     1293.62     1154.74    172.58 o 
   8   8   1     1128.44     1138.72    112.31 o 
   9   8   1     1307.54     1536.58    131.04 o 
  10   8   1      479.34      567.49    116.00 o 
  11   8   1     4598.35     4342.97    508.48 o 
  12   8   1     1662.22     1584.84    172.44 o 
 -11   9   1       36.92      -17.30    103.55 o 
 -10   9   1       44.22       42.84     93.16 o 
  -9   9   1       39.25       90.06     81.41 o 
  -8   9   1     2415.59     1910.05    163.74 o 
  -7   9   1      186.64      281.21     98.91 o 
  -6   9   1     1471.05     1688.90    142.14 o 
  -5   9   1     1194.37     1485.93    230.24 o 
  -4   9   1     1230.49     1399.82     79.09 o 
  -3   9   1     9550.21     9577.09    252.53 o 
  -2   9   1      117.53       35.94     53.91 o 
  -1   9   1      185.58      205.38     75.65 o 
   0   9   1     2822.28     2952.97    115.56 o 
   1   9   1      515.60      449.46     75.33 o 
   2   9   1       29.99      -10.83     72.80 o 
   3   9   1    11088.08    11173.40    320.69 o 
   4   9   1     8351.20     8739.22    351.19 o 
   5   9   1     3197.08     3126.67    184.51 o 
   6   9   1    12186.34    10879.63    427.91 o 
   7   9   1      630.91      540.68    102.85 o 
   8   9   1       75.30       28.06    105.91 o 
   9   9   1       43.88       41.35     79.94 o 
  10   9   1       68.81      102.94    160.43 o 
  11   9   1      276.56      394.43    122.02 o 
 -11  10   1     4053.56     3678.92    244.67 o 
 -10  10   1      115.07        5.30    118.57 o 
  -9  10   1      242.07      137.67     88.44 o 
  -8  10   1      512.31      331.24    105.80 o 
  -7  10   1     9869.61     9235.38    393.96 o 
  -6  10   1     4154.04     4242.66    260.19 o 
  -5  10   1       37.82       73.19     68.39 o 
  -4  10   1     3676.28     3832.77    246.16 o 
  -3  10   1      840.71      769.89     71.24 o 
  -2  10   1    15378.33    14871.26    371.15 o 
  -1  10   1      642.56      697.19     60.46 o 
   0  10   1      268.92      383.15    108.94 o 
   1  10   1      649.32      629.65    129.06 o 
   2  10   1    25794.52    24565.44    648.48 o 
   3  10   1    16209.81    15410.25    556.91 o 
   4  10   1      210.09      183.53     79.01 o 
   5  10   1     3774.63     3009.51    215.32 o 
   6  10   1     2141.05     2185.32    164.31 o 
   7  10   1     8316.81     8184.62    363.64 o 
   8  10   1      510.32      333.65    126.96 o 
   9  10   1       87.03       29.97     81.83 o 
  10  10   1      672.51      845.92    141.68 o 
 -10  11   1      271.00      234.09    115.89 o 
  -9  11   1     2232.60     2242.12    162.70 o 
  -8  11   1     1038.06      790.17    138.73 o 
  -7  11   1      851.93      986.28    306.94 o 
  -6  11   1     1019.50     1234.73    114.56 o 
  -5  11   1      134.10       45.97     87.23 o 
  -4  11   1      183.90      177.62     70.70 o 
  -3  11   1       10.09       25.81     66.71 o 
  -2  11   1        0.23       -5.22     49.49 o 
  -1  11   1      541.27      442.06     60.45 o 
   0  11   1     1846.74     2047.02    129.16 o 
   1  11   1      845.23      995.36     89.54 o 
   2  11   1       25.92       -3.49     67.97 o 
   3  11   1      140.39       36.19     74.08 o 
   4  11   1     1581.13     1442.78    137.32 o 
   5  11   1     3056.91     3046.42    259.69 o 
   6  11   1      439.93      391.19    130.22 o 
   7  11   1      425.87      496.98    171.96 o 
   8  11   1       46.65      -34.25    129.22 o 
   9  11   1        8.67      -77.90     87.07 o 
  10  11   1       43.00        4.56    114.98 o 
  -9  12   1       68.43      -80.81    114.93 o 
  -8  12   1      989.43     1018.06    154.12 o 
  -7  12   1     1391.74     1532.37    169.26 o 
  -6  12   1       12.98        6.24     79.02 o 
  -5  12   1     2426.23     2574.65    156.42 o 
  -4  12   1      433.35      393.40     85.88 o 
  -3  12   1     3145.21     3114.88    168.73 o 
  -2  12   1     8200.27     8403.26    247.53 o 
  -1  12   1       18.79       34.74     68.88 o 
   0  12   1      276.28      242.46     63.20 o 
   1  12   1     4144.20     4180.42    158.87 o 
   2  12   1     6795.65     6198.20    247.59 o 
   3  12   1      389.04      331.75     86.15 o 
   4  12   1     1157.93     1461.58    163.69 o 
   5  12   1      986.37      840.13    131.98 o 
   6  12   1      149.96      183.30    108.80 o 
   7  12   1     4272.84     4275.41    268.11 o 
   8  12   1       31.61       15.33    116.69 o 
   9  12   1       24.15       81.01    114.21 o 
  -8  13   1      161.30      152.65    158.67 o 
  -7  13   1      313.26       85.47    143.51 o 
  -6  13   1      303.78      412.25    158.38 o 
  -5  13   1      477.54      629.64    110.55 o 
  -4  13   1     1580.00     1924.07    218.06 o 
  -3  13   1      135.89      205.16     82.55 o 
  -2  13   1       13.11       44.00     78.03 o 
  -1  13   1     1590.72     1344.27     98.58 o 
   0  13   1     3982.23     3741.37    157.36 o 
   1  13   1     2583.29     2601.34    208.19 o 
   2  13   1     1708.41     1722.83    137.07 o 
   3  13   1      176.60      109.96     85.73 o 
   4  13   1      154.70      160.64     88.92 o 
   5  13   1     1231.63     1124.96    128.95 o 
   6  13   1      649.89      487.37    108.94 o 
   7  13   1       32.45      -80.06    112.91 o 
   8  13   1      102.16      146.77    188.50 o 
  -7  14   1      369.60      278.27    292.15 o 
  -6  14   1       44.15       29.99     97.51 o 
  -5  14   1      670.63      711.76    123.01 o 
  -4  14   1     1693.31     1787.73    235.69 o 
  -3  14   1      327.95      244.90     99.46 o 
  -2  14   1       66.30       98.94     87.21 o 
  -1  14   1     1978.73     2077.42    150.21 o 
   0  14   1      145.33       89.49     79.95 o 
   1  14   1      965.89     1030.66    119.56 o 
   2  14   1       45.94      -23.06     81.04 o 
   3  14   1        5.04      -29.26     89.84 o 
   4  14   1     1803.56     1978.58    156.03 o 
   5  14   1       63.87       10.19     96.22 o 
   6  14   1       77.31      106.32    109.00 o 
   7  14   1     1060.00     1105.34    181.92 o 
  -5  15   1      132.23      290.35    119.09 o 
  -4  15   1      170.87      229.71    111.72 o 
  -3  15   1      563.30      487.43    118.69 o 
  -2  15   1       67.14       25.75     93.77 o 
  -1  15   1      174.84       51.95    145.60 o 
   0  15   1       34.01      147.48    219.96 o 
   1  15   1       61.18     -112.20    117.42 o 
   2  15   1        1.16      105.36    103.79 o 
   3  15   1      647.23      461.23    131.87 o 
   4  15   1      405.24      397.57    122.34 o 
   5  15   1      788.35      836.98    136.73 o 
  -2  16   1      258.55      318.04    181.65 o 
  -1  16   1      950.09     1076.02    226.45 o 
   0  16   1       39.01     -155.63    151.91 o 
   1  16   1     1520.79     1609.23    233.70 o 
   2  16   1        6.80        0.56    107.32 o 
 -14   0   2     2131.48     1853.68    416.86 o 
 -13   0   2     5952.23     5867.85    584.30 o 
 -12   0   2      350.37      278.99    241.89 o 
 -11   0   2     3939.58     4153.29    252.92 o 
 -10   0   2       82.03       23.53     84.71 o 
  -9   0   2    41170.43    40972.66   1344.90 o 
  -8   0   2    13019.53    13117.69    483.61 o 
  -7   0   2     5732.38     6467.35    271.83 o 
  -6   0   2    31000.52    31133.23   1011.81 o 
  -5   0   2    30609.71    32674.78   1050.17 o 
  -4   0   2   135539.31   136097.48   5403.49 o 
  -3   0   2    11293.32    13612.60    458.58 o 
  -2   0   2    27885.44    28692.54    914.71 o 
  -1   0   2    29462.50    28986.58   1218.24 o 
   0   0   2   105511.89    97863.99   3965.04 o 
   1   0   2   131024.09   115897.70   4690.97 o 
   2   0   2     6111.05     5790.76    168.63 o 
   3   0   2    66784.40    65821.48   1736.10 o 
   4   0   2    34557.23    34040.83   1025.45 o 
   5   0   2    55124.39    52108.75   1352.51 o 
   6   0   2      292.62      376.29     50.10 o 
   7   0   2     5261.89     4978.85    252.72 o 
   8   0   2       32.19       53.24     54.73 o 
   9   0   2    36007.82    36551.95   1749.78 o 
  10   0   2     5661.67     6517.83    546.45 o 
  11   0   2      381.55      103.53    233.37 o 
  12   0   2      473.04      256.93    254.18 o 
  13   0   2     2148.99     2687.65    431.15 o 
 -14   1   2      771.97     1009.31    363.47 o 
 -13   1   2       40.97      209.58    205.21 o 
 -12   1   2        8.62     -209.54    157.86 o 
 -11   1   2      884.84      615.42    160.89 o 
 -10   1   2     1646.42     1598.54    103.41 o 
  -9   1   2     1171.58     1577.42    106.41 o 
  -8   1   2      428.14      417.53     60.56 o 
  -7   1   2     5535.10     6284.22    165.17 o 
  -6   1   2      573.02      613.38     45.86 o 
  -5   1   2    12564.33    13067.72    321.61 o 
  -4   1   2     2926.15     3367.15    107.27 o 
  -3   1   2    11430.68    12453.88    331.74 o 
  -2   1   2    26783.24    27923.57    786.13 o 
  -1   1   2    51262.04    54125.92   1559.60 o 
   0   1   2     9750.33    11316.94    762.15 o 
   1   1   2      428.03      643.03     79.65 o 
   2   1   2      461.69      492.90     26.38 o 
   3   1   2     4875.88     4535.04    100.88 o 
   4   1   2     6671.66     6562.20    142.76 o 
   5   1   2     2240.30     2545.70    115.88 o 
   6   1   2     2072.01     2383.83    130.76 o 
   7   1   2      260.68      258.19     39.09 o 
   8   1   2     1661.20     1778.50    103.23 o 
   9   1   2      323.80      318.85     75.98 o 
  10   1   2     2087.16     2154.77    138.30 o 
  11   1   2     2841.98     3362.89    292.59 o 
  12   1   2     2435.36     2919.22    294.99 o 
  13   1   2     1191.82     1302.34    274.38 o 
 -14   2   2      964.87     1122.26    310.70 o 
 -13   2   2     1708.26     2125.73    269.39 o 
 -12   2   2      111.13      164.35    101.14 o 
 -11   2   2      193.03      394.94    104.02 o 
 -10   2   2      438.76      386.86    182.07 o 
  -9   2   2    41267.21    41454.89    964.31 o 
  -8   2   2    20284.59    19694.65    487.97 o 
  -7   2   2    14490.81    15258.69    342.44 o 
  -6   2   2    60181.51    57527.99   1154.51 o 
  -5   2   2     1847.35     1499.20     63.88 o 
  -4   2   2     9288.53    10504.24    280.26 o 
  -3   2   2    37071.20    39179.33    780.07 o 
  -2   2   2     2883.59     3549.55    194.64 o 
   0   2   2   100303.36    94407.92   2281.30 o 
   1   2   2     1534.77     1750.33     81.58 o 
   2   2   2    47755.42    47527.27   1061.79 o 
   3   2   2      852.33      906.25     66.61 o 
   4   2   2    52495.64    48590.38    889.22 o 
   5   2   2   135648.81   127465.11   2284.92 o 
   6   2   2    17371.66    16240.06    381.67 o 
   7   2   2    18836.81    17290.53    348.43 o 
   8   2   2    15715.69    15321.58    361.94 o 
   9   2   2     3234.59     3441.81    153.84 o 
  10   2   2      346.21      374.18     86.32 o 
  11   2   2     1532.84     1486.23    232.37 o 
  12   2   2      403.09      266.64    185.62 o 
  13   2   2      573.95     1179.70    266.58 o 
 -14   3   2      524.18      488.57    235.23 o 
 -13   3   2      927.02      762.59    146.01 o 
 -12   3   2     4189.20     4396.44    374.11 o 
 -11   3   2    12902.73    12063.58   1116.90 o 
 -10   3   2    21408.72    22825.29    967.20 o 
  -9   3   2    13104.64    14077.16    451.75 o 
  -8   3   2      313.11      273.19     53.80 o 
  -7   3   2     7142.69     7291.86    190.08 o 
  -6   3   2    57649.50    59973.83   1203.11 o 
  -5   3   2    89798.31    88287.92   1743.59 o 
  -4   3   2    20355.90    19006.36    398.06 o 
  -3   3   2     8053.45     7374.19    202.20 o 
  -2   3   2    29948.22    29193.68   1097.41 o 
  -1   3   2     2695.13     2040.54    146.85 o 
   0   3   2    57034.08    50965.92   1240.85 o 
   1   3   2   195101.75   167016.69   4034.82 o 
   2   3   2   177181.64   158701.34   5507.65 o 
   3   3   2   179932.77   163589.59   4143.75 o 
   4   3   2   150853.38   135298.56   3216.56 o 
   5   3   2     9341.84     8696.09    186.45 o 
   6   3   2      383.70      436.13     38.21 o 
   7   3   2     5562.27     5465.66    162.10 o 
   8   3   2    20905.67    20352.75    463.16 o 
   9   3   2     3882.61     3996.42    186.22 o 
  10   3   2       62.55      262.72     82.92 o 
  11   3   2      929.03      790.19    182.48 o 
  12   3   2     1214.79     1305.81    246.12 o 
  13   3   2      868.18     1018.92    259.21 o 
 -13   4   2      169.08      170.15    109.46 o 
 -12   4   2     1210.64     1426.49    161.11 o 
 -11   4   2     3311.30     3348.24    197.92 o 
 -10   4   2     6636.02     7120.91    291.15 o 
  -9   4   2     2700.16     3178.74    174.64 o 
  -8   4   2    33038.61    33613.86    707.20 o 
  -7   4   2    36534.46    36571.58    760.97 o 
  -6   4   2     2244.03     2219.90     86.02 o 
  -5   4   2    26001.36    25746.13    583.42 o 
  -4   4   2    31368.11    29863.08    750.40 o 
  -3   4   2     4908.80     6388.32    160.72 o 
  -2   4   2    10785.28     9747.62    256.84 o 
  -1   4   2    88718.29    84427.71   2049.47 o 
   0   4   2    10865.25    11820.81    304.81 o 
   1   4   2    11872.60    11842.72    306.07 o 
   2   4   2    13951.78    14905.47    379.78 o 
   3   4   2    52083.91    49635.76   1529.63 o 
   4   4   2     8263.48     8076.35    291.67 o 
   5   4   2     6176.48     5374.75    205.24 o 
   6   4   2    46160.82    44688.52   1044.57 o 
   7   4   2     6360.06     6695.52    213.46 o 
   8   4   2        9.51        3.55     54.34 o 
   9   4   2     4274.58     4283.24    178.15 o 
  10   4   2      220.37      196.66     83.22 o 
  11   4   2      390.81      360.29     97.74 o 
  12   4   2     2359.65     2928.66    193.92 o 
  13   4   2      271.08      328.34    262.82 o 
 -13   5   2        6.52     -141.34    110.42 o 
 -12   5   2      315.27       65.47    119.45 o 
 -11   5   2      229.07      172.09    181.47 o 
 -10   5   2     6596.14     6421.34    328.62 o 
  -9   5   2     3200.28     3213.28    173.99 o 
  -8   5   2     2703.72     2726.17    176.67 o 
  -7   5   2       71.33       89.22     43.95 o 
  -6   5   2     4911.42     5125.07    151.94 o 
  -5   5   2     8397.38     8447.76    334.16 o 
  -4   5   2     8346.27     8740.40    247.43 o 
  -3   5   2    19330.74    19612.95    445.08 o 
  -2   5   2    33695.25    34021.80    844.14 o 
  -1   5   2    60786.06    59732.93   1460.96 o 
   0   5   2    28712.06    28494.22    710.82 o 
   1   5   2     1081.97     1358.91     58.15 o 
   2   5   2      504.21      390.92     31.11 o 
   3   5   2     2009.62     2064.41     73.03 o 
   4   5   2    19663.14    20041.72    655.71 o 
   5   5   2     1486.54     1275.17     94.11 o 
   6   5   2     4449.93     4627.35    177.27 o 
   7   5   2     1274.80     1248.16     88.34 o 
   8   5   2     7219.08     7159.69    237.70 o 
   9   5   2     1894.89     1630.83    115.69 o 
  10   5   2     3082.80     3437.10    188.06 o 
  11   5   2      608.80      784.16    135.08 o 
  12   5   2     1178.04     1167.99    143.23 o 
  13   5   2     1975.76     2451.75    314.96 o 
 -13   6   2      705.03      411.48    132.49 o 
 -12   6   2     4657.61     4706.38    251.07 o 
 -11   6   2       35.38       41.57    103.75 o 
 -10   6   2     2720.67     2571.03    181.28 o 
  -9   6   2      898.00      661.96    106.35 o 
  -8   6   2    16681.95    16044.37    479.19 o 
  -7   6   2    16474.50    15437.94    456.99 o 
  -6   6   2     2455.67     2536.89    109.78 o 
  -5   6   2     3923.58     4056.04    224.69 o 
  -4   6   2     4500.29     5025.01    295.98 o 
  -3   6   2    42120.52    41872.50    921.49 o 
  -2   6   2      217.92      231.76     35.18 o 
  -1   6   2    31177.88    30996.54    775.94 o 
   0   6   2     7873.20     8041.05    225.76 o 
   1   6   2    65974.04    65324.75   1602.19 o 
   2   6   2    42016.77    41984.32   1040.90 o 
   3   6   2     1234.67     1223.20     83.67 o 
   4   6   2     1323.47     1392.86     58.95 o 
   5   6   2     1519.27     1250.51    134.73 o 
   6   6   2    23501.80    22326.11    747.96 o 
   7   6   2      141.25      177.52     64.54 o 
   8   6   2     5944.26     6043.16    237.44 o 
   9   6   2      582.85      623.13     92.87 o 
  10   6   2     3428.06     3501.34    439.74 o 
  11   6   2     2411.10     2247.29    310.11 o 
  12   6   2     1308.27     1559.49    161.97 o 
 -12   7   2       50.83      203.19    128.06 o 
 -11   7   2     1585.83     1350.21    219.96 o 
 -10   7   2     1808.14     2121.68    171.72 o 
  -9   7   2        1.67      -60.15     81.93 o 
  -8   7   2     1430.37     1240.74    111.85 o 
  -7   7   2     6830.31     6549.44    344.99 o 
  -6   7   2     1862.23     2056.65    141.65 o 
  -5   7   2     3578.06     3454.24    180.42 o 
  -4   7   2     5663.07     5986.76    178.78 o 
  -3   7   2      686.25     1055.73     76.34 o 
  -2   7   2    25140.05    25475.87    578.14 o 
  -1   7   2     4123.44     4122.00    136.58 o 
   0   7   2       36.70       94.28     67.18 o 
   1   7   2     7194.62     7336.33    214.27 o 
   2   7   2     9507.71     9317.63    261.50 o 
   3   7   2     2636.66     2597.07    163.18 o 
   4   7   2      850.56      917.21    316.34 o 
   5   7   2     5917.65     5434.94    238.51 o 
   6   7   2     1331.16     1502.17    126.54 o 
   7   7   2      927.42      697.25    100.25 o 
   8   7   2     4250.24     4228.02    192.66 o 
   9   7   2     1425.00     1433.25    190.59 o 
  10   7   2       47.81        5.81     85.57 o 
  11   7   2     2309.39     2470.00    399.31 o 
  12   7   2      990.20     1082.60    208.43 o 
 -12   8   2     1873.97     1834.44    192.73 o 
 -11   8   2       36.32      215.73    108.50 o 
 -10   8   2     1264.39     1053.61    246.03 o 
  -9   8   2      648.07      669.61    108.03 o 
  -8   8   2    12064.13    11734.41    383.86 o 
  -7   8   2     7800.17     7055.71    308.38 o 
  -6   8   2       10.84       38.03     58.42 o 
  -5   8   2       42.60      -10.16     46.49 o 
  -4   8   2     1021.81     1033.25     86.65 o 
  -3   8   2     8439.41     8579.82    226.40 o 
  -2   8   2      134.48       73.74     35.11 o 
  -1   8   2     5001.35     4993.86    162.74 o 
   0   8   2     2924.24     2711.32    174.73 o 
   1   8   2     4093.95     4162.39    143.44 o 
   2   8   2     4775.11     5034.06    165.50 o 
   3   8   2     5827.16     5663.14    179.64 o 
   4   8   2    13237.71    12825.91    463.50 o 
   5   8   2    10361.33    10044.83    388.89 o 
   6   8   2    19815.92    18907.36    662.84 o 
   7   8   2     4741.07     4982.55    250.78 o 
   8   8   2       27.57      -29.40     83.88 o 
   9   8   2       32.07      -56.44     69.54 o 
  10   8   2      616.58      510.95    121.20 o 
  11   8   2      894.45      780.16    135.89 o 
 -11   9   2     5649.09     5737.51    305.05 o 
 -10   9   2     2269.61     2471.85    183.75 o 
  -9   9   2     1897.75     1854.60    156.35 o 
  -8   9   2     1578.33     1366.85    120.88 o 
  -7   9   2     4914.13     5171.82    263.57 o 
  -6   9   2     7630.19     8088.95    280.57 o 
  -5   9   2     1172.36     1189.68     98.62 o 
  -4   9   2    10309.81    10705.19    279.74 o 
  -3   9   2      456.69      521.19     62.92 o 
  -2   9   2     8449.26     8436.35    228.38 o 
  -1   9   2     1377.87     1117.53     92.28 o 
   0   9   2     6291.51     5744.67    186.71 o 
   1   9   2       49.46      268.71    136.36 o 
   2   9   2    47449.43    44429.02   1118.87 o 
   3   9   2    24336.03    23533.33    789.19 o 
   4   9   2     1996.42     1695.12    133.99 o 
   5   9   2     4663.98     4680.81    233.39 o 
   6   9   2       43.91       39.50     76.33 o 
   7   9   2    10803.19    10466.19    424.55 o 
   8   9   2     1754.17     1578.58    167.19 o 
   9   9   2      127.59      246.60     91.43 o 
  10   9   2     1368.99     1751.75    310.70 o 
  11   9   2      820.74      596.06    133.60 o 
 -11  10   2        5.43       73.22    119.54 o 
 -10  10   2      467.69      439.11    118.56 o 
  -9  10   2      935.02      755.40    109.41 o 
  -8  10   2     1248.41     1648.27    358.08 o 
  -7  10   2     1094.96     1386.03    145.70 o 
  -6  10   2     4866.90     5224.42    216.77 o 
  -5  10   2     1472.76     1598.04    116.42 o 
  -4  10   2      951.69     1107.68     77.58 o 
  -3  10   2     5412.69     5535.79    173.57 o 
  -2  10   2      111.23      349.25    153.07 o 
  -1  10   2      292.12      313.03     63.86 o 
   0  10   2      263.52      395.48     55.44 o 
   1  10   2       66.57       21.89     44.13 o 
   2  10   2     1773.24     1687.88     97.14 o 
   3  10   2      136.79       64.29     77.34 o 
   4  10   2     2383.24     1973.48    148.89 o 
   5  10   2     2432.13     2058.66    157.72 o 
   6  10   2      405.24      420.64    117.69 o 
   7  10   2      318.80      249.30    129.72 o 
   8  10   2     1009.46     1220.36    148.30 o 
   9  10   2       59.31       80.21     95.60 o 
  10  10   2       75.58       76.36    111.23 o 
 -10  11   2       17.98       99.77    105.79 o 
  -9  11   2      192.73       23.90     87.59 o 
  -8  11   2      946.09      785.91    150.78 o 
  -7  11   2     3613.81     3521.21    346.92 o 
  -6  11   2     2562.51     2496.38    155.45 o 
  -5  11   2      548.86      491.80     86.20 o 
  -4  11   2      774.44      836.43     96.47 o 
  -3  11   2     2079.09     1886.11     99.19 o 
  -2  11   2    20516.41    20663.96    502.91 o 
  -1  11   2     1842.61     2146.72    104.45 o 
   0  11   2     3397.78     3545.01    192.70 o 
   1  11   2     4614.47     5145.50    187.25 o 
   2  11   2     3531.34     3331.60    333.01 o 
   3  11   2     2705.03     2427.71    172.22 o 
   4  11   2      213.46      279.36     91.09 o 
   5  11   2     1520.33     1602.56    149.24 o 
   6  11   2      224.61      347.75    102.80 o 
   7  11   2     5279.23     5282.02    464.86 o 
   8  11   2       36.50      119.85    106.11 o 
   9  11   2      138.41      160.54     97.73 o 
  10  11   2      315.74       44.64    114.22 o 
  -9  12   2      603.02      512.16    160.93 o 
  -8  12   2      569.88      330.33    137.39 o 
  -7  12   2      820.70      702.01    159.05 o 
  -6  12   2        2.85       -9.84     80.52 o 
  -5  12   2      258.71      292.35     94.10 o 
  -4  12   2     2503.44     2523.11    154.15 o 
  -3  12   2      450.83      548.87     90.58 o 
  -2  12   2      538.94      681.49    129.71 o 
  -1  12   2      504.83      453.93     70.50 o 
   0  12   2     2964.06     2937.60    132.54 o 
   1  12   2     2746.65     2985.04    168.03 o 
   2  12   2      320.34      399.41    103.62 o 
   3  12   2      306.50      294.78     92.38 o 
   4  12   2      670.65      511.52    108.90 o 
   5  12   2     1994.69     1774.73    320.73 o 
   6  12   2      448.70      177.59    162.68 o 
   7  12   2      134.77      140.63    112.56 o 
   8  12   2        2.80       92.93    111.27 o 
   9  12   2      330.79      444.79    133.22 o 
  -8  13   2      859.89     1256.66    173.74 o 
  -7  13   2      785.79      602.62    258.06 o 
  -6  13   2       33.07       51.76     88.94 o 
  -5  13   2     1388.26     1523.49    136.70 o 
  -4  13   2      598.82      615.63    105.47 o 
  -3  13   2       23.21      -11.57    108.72 o 
  -2  13   2     3003.44     3375.48    185.08 o 
  -1  13   2      179.96      104.23     67.30 o 
   0  13   2        0.83      -18.60     75.65 o 
   1  13   2     1862.36     2023.05    143.50 o 
   2  13   2       41.42      -30.20     79.06 o 
   3  13   2      270.81      197.99     88.59 o 
   4  13   2     2236.68     2286.32    185.81 o 
   5  13   2      206.93       71.01    185.87 o 
   6  13   2        5.03       83.66    118.44 o 
   7  13   2     2021.01     2025.28    206.61 o 
   8  13   2        0.78       15.64    150.27 o 
  -7  14   2      455.65      543.59    158.51 o 
  -6  14   2        0.42      -72.45    102.68 o 
  -5  14   2      355.87      315.68    134.14 o 
  -4  14   2      598.40      577.27    110.60 o 
  -3  14   2      733.09      642.72    113.29 o 
  -2  14   2      112.75      138.19     89.98 o 
  -1  14   2      170.45      115.48     68.01 o 
   0  14   2      135.70      158.51     90.47 o 
   1  14   2     1484.36     1422.00    135.42 o 
   2  14   2       27.05       97.16     87.43 o 
   3  14   2       12.17       67.48    137.41 o 
   4  14   2      922.25      954.70    136.64 o 
   5  14   2      663.71      770.06    127.13 o 
   6  14   2     1265.66     1392.58    172.02 o 
  -5  15   2     1099.52     1472.18    155.31 o 
  -4  15   2      615.00      782.20    142.66 o 
  -3  15   2        6.71       93.09    104.69 o 
  -2  15   2      169.73      -28.40     96.62 o 
  -1  15   2     1314.75     1343.45    223.47 o 
   0  15   2       45.75       28.65     93.95 o 
   1  15   2     2592.44     2453.13    178.15 o 
   2  15   2      190.57       33.77    100.10 o 
   3  15   2      454.64      361.68    118.13 o 
   4  15   2     1309.02     1267.25    258.04 o 
   5  15   2      243.90      183.88    114.88 o 
  -2  16   2       42.50     -228.76    152.51 o 
  -1  16   2       80.86      -10.95    168.77 o 
   0  16   2       39.32      124.60    182.04 o 
   1  16   2       43.29       18.52    101.95 o 
   2  16   2      338.50      345.04    149.74 o 
 -14   1   3      230.04      280.01    227.57 o 
 -13   1   3     2941.16     3591.23    331.75 o 
 -12   1   3       83.49       78.63     93.34 o 
 -11   1   3     2120.98     1861.40    118.34 o 
 -10   1   3       10.96       16.01     63.59 o 
  -9   1   3    31859.95    30794.35    734.38 o 
  -8   1   3    19922.78    18987.81    473.01 o 
  -7   1   3    10572.67    10946.99    406.60 o 
  -6   1   3    49947.79    53454.52   1198.41 o 
  -5   1   3     3577.08     4010.70    132.86 o 
  -4   1   3    56950.23    57417.55   1274.41 o 
  -3   1   3     3839.13     3871.90    116.97 o 
  -2   1   3     7653.75     7498.68    314.95 o 
  -1   1   3    19567.22    20648.61    615.99 o 
   0   1   3   158199.08   145892.70   3887.24 o 
   1   1   3    52113.67    54712.29   1173.56 o 
   2   1   3      446.05      486.48     35.48 o 
   3   1   3     8495.34     8170.76    168.55 o 
   4   1   3    35898.71    33376.57    621.72 o 
   5   1   3    84221.18    80240.52   1453.20 o 
   6   1   3    22257.41    22262.67    434.10 o 
   7   1   3    17774.84    16654.62    339.00 o 
   8   1   3    10639.42    10753.03    275.13 o 
   9   1   3     5817.36     5705.09    202.88 o 
  10   1   3     3091.97     2916.33    272.04 o 
  11   1   3       51.65       -2.06    158.68 o 
  12   1   3      934.91     1356.11    249.22 o 
  13   1   3      542.36      831.22    256.17 o 
 -14   2   3     1770.50     2424.81    303.01 o 
 -13   2   3      408.56      422.16    123.03 o 
 -12   2   3      246.59      112.13     98.40 o 
 -11   2   3     1242.40     1267.68    127.39 o 
 -10   2   3     4866.16     4234.51    281.63 o 
  -9   2   3     3237.54     3401.76    172.04 o 
  -8   2   3     1025.28      963.04    229.99 o 
  -7   2   3    11350.42    10312.45    248.27 o 
  -6   2   3    35327.74    35714.77    787.74 o 
  -5   2   3    56655.20    57502.04   1258.81 o 
  -4   2   3    37861.89    36970.30    746.28 o 
  -3   2   3      414.83      387.20     74.91 o 
  -2   2   3     8951.66    11481.28    352.99 o 
  -1   2   3     8539.88    10070.48    261.16 o 
   0   2   3     3302.98     4510.31    127.21 o 
   1   2   3    13270.69    11935.44    581.15 o 
   2   2   3    52698.13    48551.92   1088.72 o 
   3   2   3    65493.34    59713.96   1340.66 o 
   4   2   3    49043.95    45556.24    837.76 o 
   5   2   3    11327.69    10390.48    217.07 o 
   6   2   3     1366.09     1626.37    105.11 o 
   7   2   3     5264.08     5348.84    137.04 o 
   8   2   3     8496.04     8405.42    232.03 o 
   9   2   3     8680.29     8804.61    274.85 o 
  10   2   3       91.67       45.80     74.47 o 
  11   2   3       74.84      137.72    244.90 o 
  12   2   3     1186.71     1078.94    238.56 o 
  13   2   3     1064.86      856.14    261.24 o 
 -14   3   3      295.24      479.33    230.13 o 
 -13   3   3      996.66      977.08    146.05 o 
 -12   3   3      817.24      675.68    148.15 o 
 -11   3   3      548.09      637.52    112.71 o 
 -10   3   3      674.12      863.49    111.17 o 
  -9   3   3     4586.33     4121.04    167.85 o 
  -8   3   3      294.17       96.83     56.97 o 
  -7   3   3     1796.96     2282.76     94.20 o 
  -6   3   3    17129.49    16566.79    365.55 o 
  -5   3   3      989.28     1190.41     57.73 o 
  -4   3   3     6129.47     6595.65    142.53 o 
  -3   3   3    15832.35    16454.35    417.64 o 
  -2   3   3    13907.33    15327.13    388.48 o 
  -1   3   3     8703.54     9655.97    254.02 o 
   0   3   3    14899.41    15138.17    384.21 o 
   1   3   3     1363.25     1570.21     59.09 o 
   2   3   3     2175.65     2879.18    122.57 o 
   3   3   3    41227.52    39140.52    890.87 o 
   4   3   3     2182.27     2426.31    116.68 o 
   5   3   3     8368.45     9181.74    224.43 o 
   6   3   3     6042.78     5966.96    167.94 o 
   7   3   3      393.24      334.07     60.13 o 
   8   3   3     3759.19     3327.72    129.71 o 
   9   3   3     4280.80     4701.88    233.18 o 
  10   3   3       15.83       17.93     89.54 o 
  11   3   3      336.36      229.09     91.90 o 
  12   3   3      870.06      806.99    228.79 o 
  13   3   3        0.06      -14.11    213.63 o 
 -13   4   3       31.26      -34.34    159.17 o 
 -12   4   3      747.92      778.79    129.12 o 
 -11   4   3     2066.12     1636.14    142.44 o 
 -10   4   3    13673.01    12460.74    425.95 o 
  -9   4   3     8512.31     8325.94    307.79 o 
  -8   4   3     1179.41     1298.98     90.61 o 
  -7   4   3     2136.99     2068.34     89.49 o 
  -6   4   3    26627.26    26719.53    562.74 o 
  -5   4   3    61863.70    62439.61   1231.11 o 
  -4   4   3    16402.12    16834.99    384.63 o 
  -3   4   3       25.55       73.74     25.40 o 
  -2   4   3      285.91      435.78     33.54 o 
  -1   4   3    38229.12    36635.21    903.59 o 
   0   4   3     2686.16     2595.04     85.52 o 
   1   4   3    25611.43    25513.79    636.40 o 
   2   4   3    52701.54    54150.91   1325.49 o 
   3   4   3    57927.58    55577.09   1711.14 o 
   4   4   3    86025.30    81253.91   2485.79 o 
   5   4   3     4388.36     4378.82    192.77 o 
   6   4   3      129.23      107.19     57.45 o 
   7   4   3     2187.67     2319.58    116.59 o 
   8   4   3    12586.97    12921.74    364.51 o 
   9   4   3     5379.85     5424.92    205.46 o 
  10   4   3       21.34       58.45     82.21 o 
  11   4   3      324.65      337.35     93.71 o 
  12   4   3     1109.96     1716.74    276.26 o 
  13   4   3     1220.51     1052.27    261.61 o 
 -13   5   3       72.86     -201.92    159.79 o 
 -12   5   3     2214.75     1832.79    255.69 o 
 -11   5   3      219.24      266.25     95.17 o 
 -10   5   3     5139.97     4860.54    322.32 o 
  -9   5   3      687.11      786.40    160.19 o 
  -8   5   3    32886.34    32130.31   1205.25 o 
  -7   5   3    29005.92    27279.42    630.97 o 
  -6   5   3     1836.35     1695.96     92.24 o 
  -5   5   3     5388.25     4836.27    139.41 o 
  -4   5   3      528.48      424.76     52.54 o 
  -3   5   3    28033.87    30718.41    776.10 o 
  -2   5   3      302.64      307.37     40.31 o 
  -1   5   3    22419.46    23020.11    581.19 o 
   0   5   3     1066.40     1188.48     57.34 o 
   1   5   3    15458.76    15218.85    392.49 o 
   2   5   3    25189.01    26835.39    672.40 o 
   3   5   3     8520.22     7333.40    271.06 o 
   4   5   3    17565.13    17177.30    810.03 o 
   5   5   3     9087.27     8280.91    314.03 o 
   6   5   3    49554.82    46019.75   1222.44 o 
   7   5   3    11114.27    11710.32    606.91 o 
   8   5   3       12.53       -9.86     59.19 o 
   9   5   3     2761.02     2757.73    143.52 o 
  10   5   3      240.43       92.85     84.75 o 
  11   5   3      744.51      702.79    118.69 o 
  12   5   3     1056.65     1134.71    143.84 o 
 -13   6   3       31.05      -90.03    118.35 o 
 -12   6   3       96.06       -0.52    113.38 o 
 -11   6   3        3.04        8.95     95.16 o 
 -10   6   3     1197.86     1375.54    141.78 o 
  -9   6   3     1124.07     1364.76    130.48 o 
  -8   6   3     1359.09     1203.55    145.32 o 
  -7   6   3     1380.92     1679.62     89.95 o 
  -6   6   3      230.22      116.02     50.54 o 
  -5   6   3     7211.43     7240.47    194.54 o 
  -4   6   3     2274.82     2218.23     86.23 o 
  -3   6   3     8365.80     8892.58    203.53 o 
  -2   6   3       20.95      124.78     35.99 o 
  -1   6   3    27972.98    26856.62    677.93 o 
   0   6   3    23777.20    23150.01    588.74 o 
   1   6   3      286.55      443.02     39.91 o 
   2   6   3    14781.67    14372.36    377.85 o 
   3   6   3     3023.58     3047.44    105.42 o 
   4   6   3      744.05      681.27     74.23 o 
   5   6   3     7358.59     7227.77    289.16 o 
   6   6   3     6021.31     6226.15    268.69 o 
   7   6   3     1055.72     1332.64    105.13 o 
   8   6   3     6697.36     6708.41    439.38 o 
   9   6   3     2731.31     2692.80    156.19 o 
  10   6   3       12.22       67.17     82.48 o 
  11   6   3      305.19      349.59    108.98 o 
  12   6   3        3.54      -64.41    101.73 o 
 -12   7   3     3865.42     3655.70    301.18 o 
 -11   7   3       59.97       39.76    104.26 o 
 -10   7   3      142.14      139.84     91.85 o 
  -9   7   3     1294.88     1452.52    137.46 o 
  -8   7   3    12260.08    11109.55    360.14 o 
  -7   7   3    12760.86    12269.63    460.49 o 
  -6   7   3      223.04      287.20     48.88 o 
  -5   7   3      862.37     1118.81     66.75 o 
  -4   7   3     6178.98     6119.52    173.36 o 
  -3   7   3    62487.63    62771.64   1371.52 o 
  -2   7   3     8044.46     8044.14    233.50 o 
  -1   7   3       78.92      273.56    155.35 o 
   0   7   3      366.83      495.49     46.15 o 
   1   7   3    12886.01    12055.13    327.47 o 
   2   7   3    12433.01    13091.16    352.55 o 
   3   7   3    11707.35    10839.61    356.85 o 
   4   7   3     7751.46     7095.22    284.08 o 
   5   7   3    10497.66     9417.06    360.76 o 
   6   7   3    23805.12    22568.99    764.44 o 
   7   7   3     5131.30     5097.33    418.74 o 
   8   7   3      424.45      286.03     86.38 o 
   9   7   3      971.03      920.93    109.50 o 
  10   7   3     2747.46     2512.79    186.07 o 
  11   7   3     3907.25     3881.32    244.30 o 
  12   7   3       12.56      -33.42    120.35 o 
 -12   8   3      101.05      -11.92    126.49 o 
 -11   8   3     2439.97     2433.38    345.67 o 
 -10   8   3      226.67      119.06    101.05 o 
  -9   8   3      104.33       20.31     89.99 o 
  -8   8   3      467.77      500.12     93.09 o 
  -7   8   3     6920.65     6772.65    303.08 o 
  -6   8   3    11114.53    11468.56    357.42 o 
  -5   8   3     1267.50     1360.96     91.07 o 
  -4   8   3    15644.85    15539.99    378.21 o 
  -3   8   3      259.43      219.79     43.49 o 
  -2   8   3     5056.21     5098.30    166.82 o 
  -1   8   3      166.19      133.81     38.31 o 
   0   8   3      116.95      154.60     37.93 o 
   1   8   3      815.71      914.68     64.40 o 
   2   8   3    11810.98    11234.48    314.91 o 
   3   8   3     8759.80     8443.23    341.16 o 
   4   8   3       35.17        1.83     62.73 o 
   5   8   3     2638.12     2541.80    164.20 o 
   6   8   3      169.00      117.39     75.01 o 
   7   8   3    12395.49    10980.52    433.25 o 
   8   8   3      383.39      146.38     78.55 o 
   9   8   3      775.71      765.76    107.19 o 
  10   8   3     1741.99     1617.12    248.41 o 
  11   8   3      292.62      361.42    121.93 o 
 -11   9   3        8.86       18.59    114.81 o 
 -10   9   3      249.90      112.78    101.28 o 
  -9   9   3        8.08       42.81    100.39 o 
  -8   9   3     1836.56     1269.15    114.68 o 
  -7   9   3     4322.48     3827.17    223.51 o 
  -6   9   3       17.45       49.79     78.44 o 
  -5   9   3      123.82       67.87     47.69 o 
  -4   9   3      448.14      537.18     59.11 o 
  -3   9   3     4124.79     3786.08    132.93 o 
  -2   9   3        8.92      -28.02     36.51 o 
  -1   9   3     2650.16     2957.96    120.76 o 
   0   9   3       36.71       65.94     41.70 o 
   1   9   3     3837.37     3810.86    141.91 o 
   2   9   3     5237.78     5106.54    175.78 o 
   3   9   3      100.54      270.64     86.26 o 
   4   9   3       20.79      -73.11     68.61 o 
   5   9   3       14.92       56.32     75.08 o 
   6   9   3     2686.27     2504.01    172.94 o 
   7   9   3      205.00      252.06     93.80 o 
   8   9   3      573.58      828.85    274.98 o 
   9   9   3       31.84      -18.38     80.19 o 
  10   9   3      357.41      446.82    116.34 o 
  11   9   3      731.81      745.16    196.90 o 
 -11  10   3     3982.47     4086.12    327.12 o 
 -10  10   3     1401.26     1273.67    398.81 o 
  -9  10   3     1597.23     1643.26    153.34 o 
  -8  10   3     3271.50     3080.16    212.52 o 
  -7  10   3     2817.67     2724.97    192.95 o 
  -6  10   3     7011.98     6710.08    255.77 o 
  -5  10   3      164.09      283.65    116.60 o 
  -4  10   3    10961.84     9973.78    273.20 o 
  -3  10   3      653.65      517.73     60.89 o 
  -2  10   3    11830.82    12129.87    317.16 o 
  -1  10   3      118.24      186.93     76.79 o 
   0  10   3       70.60       72.08     47.50 o 
   1  10   3     1917.45     2183.16    125.29 o 
   2  10   3    18496.98    17717.16    621.40 o 
   3  10   3    16446.07    17344.60    615.83 o 
   4  10   3      877.27     1045.40    149.77 o 
   5  10   3     3617.70     3488.58    205.18 o 
   6  10   3     1114.84     1188.82    133.37 o 
   7  10   3     9383.11     9477.44    406.46 o 
   8  10   3      612.19      505.62    114.51 o 
   9  10   3      360.71      280.76    122.13 o 
  10  10   3     1059.77      850.63    146.32 o 
 -10  11   3      354.90      472.86    126.68 o 
  -9  11   3     1291.00     1149.27    203.67 o 
  -8  11   3     1221.95     1048.57    148.60 o 
  -7  11   3     2041.62     2090.56    258.44 o 
  -6  11   3     2848.75     2756.80    160.81 o 
  -5  11   3        0.59      -55.26     67.47 o 
  -4  11   3      136.62       26.44     69.93 o 
  -3  11   3      185.31      181.50     57.79 o 
  -2  11   3       18.06      -49.30     52.95 o 
  -1  11   3      657.83      722.22     73.01 o 
   0  11   3     2750.10     2940.83    272.37 o 
   1  11   3     1830.36     1964.77    148.17 o 
   2  11   3       47.07       14.05     72.97 o 
   3  11   3      116.67       58.12     75.99 o 
   4  11   3     1739.47     1556.68    164.56 o 
   5  11   3     2304.42     2169.86    240.51 o 
   6  11   3     3495.84     3435.06    222.47 o 
   7  11   3      279.62      414.73    202.16 o 
   8  11   3     1481.43     1435.56    163.53 o 
   9  11   3       16.11       62.48    160.99 o 
  -9  12   3      262.74      179.40    117.77 o 
  -8  12   3     1029.92     1093.10    161.93 o 
  -7  12   3     1433.56     1257.54    161.88 o 
  -6  12   3      516.25      520.34    145.98 o 
  -5  12   3      333.86      507.37     98.43 o 
  -4  12   3     1109.13      835.53    109.53 o 
  -3  12   3       38.93        9.91     57.50 o 
  -2  12   3     9514.29     9594.49    289.77 o 
  -1  12   3      317.21      394.31     69.81 o 
   0  12   3     1003.39     1072.97     87.74 o 
   1  12   3     7380.04     7985.30    345.93 o 
   2  12   3       27.99      -63.51     71.30 o 
   3  12   3       40.36      -14.96     95.00 o 
   4  12   3     2667.37     2806.49    325.11 o 
   5  12   3        8.12      -57.75     97.36 o 
   6  12   3      737.46      767.03    198.28 o 
   7  12   3     3392.32     3320.25    331.63 o 
   8  12   3      545.27      465.10    134.22 o 
  -8  13   3      500.09      516.56    150.69 o 
  -7  13   3      661.16      427.37    168.70 o 
  -6  13   3       98.88      -82.71     89.19 o 
  -5  13   3      921.07     1075.19    128.58 o 
  -4  13   3      999.74     1194.64    127.52 o 
  -3  13   3     3499.83     4105.26    274.18 o 
  -2  13   3     1429.21     1620.64    108.27 o 
  -1  13   3       18.43       62.67     63.35 o 
   0  13   3       41.34        8.54     79.63 o 
   1  13   3     1130.34     1092.98    117.64 o 
   2  13   3      246.44      227.74     97.89 o 
   3  13   3       11.85        2.15     86.97 o 
   4  13   3      513.16      418.29    255.55 o 
   5  13   3     1535.44     1354.02    163.40 o 
   6  13   3      669.72      717.15    254.93 o 
   7  13   3      282.04       42.24    129.85 o 
  -7  14   3      129.18      108.31    142.80 o 
  -6  14   3      155.30      218.76    113.61 o 
  -5  14   3     1392.04     1951.06    160.84 o 
  -4  14   3       97.37      -33.57     93.30 o 
  -3  14   3      182.12      116.12     90.12 o 
  -2  14   3      982.88      899.61    124.05 o 
  -1  14   3     1635.60     1756.53    144.76 o 
   0  14   3      241.77      194.29     91.32 o 
   1  14   3     1483.25     1659.70    151.34 o 
   2  14   3      498.02      513.87    111.70 o 
   3  14   3        6.01      -14.80     95.56 o 
   4  14   3     1355.44     1579.05    480.28 o 
   5  14   3      599.06      417.14    163.94 o 
   6  14   3      438.78      553.97    229.61 o 
  -5  15   3        1.47     -106.19    105.15 o 
  -4  15   3        4.96       29.12    131.29 o 
  -3  15   3      236.32       36.81    103.26 o 
  -2  15   3       15.21      -13.68    159.58 o 
  -1  15   3       53.90      336.88    181.36 o 
   0  15   3      148.93      139.77    100.42 o 
   1  15   3      339.92      349.99    136.29 o 
   2  15   3      471.02      494.28    120.58 o 
   3  15   3        0.71      107.40    110.31 o 
   4  15   3        8.57     -144.59    109.26 o 
  -2  16   3       20.98      -24.24    162.86 o 
  -1  16   3      743.32      719.30    210.84 o 
   0  16   3      137.06      250.06    195.56 o 
   1  16   3      438.06      334.92    161.48 o 
 -14   0   4      233.75       48.13    314.84 o 
 -13   0   4     1423.01     1399.97    339.40 o 
 -12   0   4      617.18      469.91    125.62 o 
 -11   0   4     1437.87     1095.75    143.85 o 
 -10   0   4       13.96       59.61     90.65 o 
  -9   0   4    40692.53    41526.27   3789.70 o 
  -8   0   4    24254.50    22844.87    790.51 o 
  -7   0   4     7532.35     7333.63    687.58 o 
  -6   0   4    38774.36    38924.93   1263.69 o 
  -5   0   4    24473.25    24253.00    808.82 o 
  -4   0   4   153306.05   149449.02   4617.55 o 
  -3   0   4   105852.82   104931.23   3260.95 o 
  -2   0   4   306892.59   250215.50   7657.31 o 
  -1   0   4   242185.91   214662.52   6431.85 o 
   0   0   4      599.76      417.61    147.52 o 
   1   0   4     9733.49     9140.92    308.61 o 
   2   0   4    26858.52    27321.26    858.59 o 
   3   0   4     4272.27     4451.20    179.58 o 
   4   0   4    34750.03    30566.29    814.28 o 
   5   0   4   141505.77   133296.36   4124.76 o 
   6   0   4    15869.34    15413.31    463.64 o 
   7   0   4    20235.14    19164.15    547.63 o 
   8   0   4     5549.63     5432.46    208.79 o 
   9   0   4     8963.00     9544.81    447.80 o 
  10   0   4    10158.87    10907.76    764.03 o 
  11   0   4     1114.92     1271.63    328.87 o 
  12   0   4     4672.02     5172.51    570.52 o 
  13   0   4       29.52       30.33    325.37 o 
 -14   1   4      748.32      782.57    246.32 o 
 -13   1   4      676.99      707.01    208.73 o 
 -12   1   4      267.54      453.89    114.05 o 
 -11   1   4      496.34      435.42     98.48 o 
 -10   1   4       40.38       72.22     65.98 o 
  -9   1   4      601.97      694.42    195.34 o 
  -8   1   4    11827.31    12140.14    330.50 o 
  -7   1   4    13609.44    12627.81    333.90 o 
  -6   1   4    67861.60    67019.05   1496.04 o 
  -5   1   4    72184.36    67846.02   1610.79 o 
  -4   1   4    32104.86    30448.67    697.45 o 
  -3   1   4    30294.27    28258.18    739.17 o 
  -2   1   4    22243.25    21069.30    430.74 o 
  -1   1   4    12109.37    14296.52    371.19 o 
   0   1   4    12990.42    15485.63    427.91 o 
   1   1   4      280.97      208.88     33.06 o 
   2   1   4     5381.63     5575.44    131.08 o 
   3   1   4      391.27      482.20     43.66 o 
   4   1   4      584.05      713.55     36.86 o 
   5   1   4     6166.37     5763.48    137.80 o 
   6   1   4     6659.69     6336.58    152.47 o 
   7   1   4    14479.86    14484.35    303.85 o 
   8   1   4    12307.88    12300.85    310.17 o 
   9   1   4     7703.65     7992.68    240.71 o 
  10   1   4     1794.92     1647.41    232.23 o 
  11   1   4       22.16       78.57    182.15 o 
  12   1   4      110.69       37.37    213.73 o 
  13   1   4      209.36      295.73    274.86 o 
 -14   2   4      325.02      639.33    219.87 o 
 -13   2   4     2547.05     3146.86    339.73 o 
 -12   2   4       73.64       39.09    100.74 o 
 -11   2   4     2413.21     2365.71    167.34 o 
 -10   2   4     2421.23     2818.89    312.09 o 
  -9   2   4    12343.85    11737.75    506.20 o 
  -8   2   4     9322.77     9517.57    275.68 o 
  -7   2   4     1519.83     1479.92     74.91 o 
  -6   2   4    49911.84    51084.36   1034.34 o 
  -5   2   4      727.71      685.46     49.29 o 
  -4   2   4    15050.56    14190.10    344.90 o 
  -3   2   4     7737.29     7663.20    206.66 o 
  -2   2   4     9838.77    10390.63    242.42 o 
  -1   2   4    78925.19    82883.57   2012.05 o 
   0   2   4   170823.48   151501.75   4438.20 o 
   1   2   4    45052.61    46380.91   1003.22 o 
   2   2   4     3133.53     2930.27     76.39 o 
   3   2   4    50016.27    47466.37    939.74 o 
   4   2   4      269.32      476.96     58.59 o 
   5   2   4    36247.97    35057.00    658.27 o 
   6   2   4      698.40      979.93     58.65 o 
   7   2   4     3595.82     3750.73    134.52 o 
   8   2   4    14610.48    14921.55    364.24 o 
   9   2   4     3391.73     3614.88    177.67 o 
  10   2   4      441.45      713.68    209.68 o 
  11   2   4      445.41      424.90    190.96 o 
  12   2   4      473.59       30.42    209.05 o 
  13   2   4      121.57       96.89    220.81 o 
 -14   3   4     2445.52     2441.68    204.68 o 
 -13   3   4      977.22      978.06    141.59 o 
 -12   3   4      260.48      116.23    101.80 o 
 -11   3   4      448.26      268.35     95.98 o 
 -10   3   4    16002.99    16244.30    466.44 o 
  -9   3   4     9992.93     9713.17    401.35 o 
  -8   3   4      203.95      260.03    138.46 o 
  -7   3   4     1820.99     1798.52     83.96 o 
  -6   3   4    20312.18    19810.22    430.57 o 
  -5   3   4    79253.37    78060.73   1415.67 o 
  -4   3   4    33184.95    35241.37    780.81 o 
  -3   3   4     3348.68     3757.96    131.57 o 
  -2   3   4      188.06      362.23     37.63 o 
  -1   3   4    15323.55    17010.38    432.55 o 
   0   3   4    19824.99    20898.46    525.77 o 
   1   3   4     8689.84     8668.12    211.58 o 
   2   3   4    23677.30    23104.96    513.40 o 
   3   3   4    65530.52    63153.01   1416.44 o 
   4   3   4   113835.80   104854.02   2338.45 o 
   5   3   4    21729.07    21619.71    474.18 o 
   6   3   4     1024.14     1018.98     78.71 o 
   7   3   4      249.72      387.56     97.74 o 
   8   3   4     9668.92     9211.67    292.24 o 
   9   3   4     5877.32     5663.23    186.33 o 
  10   3   4       31.89      -27.54     80.83 o 
  11   3   4       56.29       -8.17    168.24 o 
  12   3   4      853.57      787.39    231.13 o 
  13   3   4     1793.02     1859.08    296.79 o 
 -13   4   4       71.20     -101.41    118.39 o 
 -12   4   4     3151.57     3051.82    200.77 o 
 -11   4   4        9.89      139.96     95.06 o 
 -10   4   4      918.75      654.35    107.43 o 
  -9   4   4     2615.91     3099.32    146.91 o 
  -8   4   4     4565.06     4498.59    281.27 o 
  -7   4   4    11948.34    11801.95    282.01 o 
  -6   4   4     2136.55     2273.76     76.61 o 
  -5   4   4      961.72     1081.70     72.91 o 
  -4   4   4     4390.61     4501.92    140.69 o 
  -3   4   4    14321.42    15406.25    399.49 o 
  -2   4   4     4960.07     5264.08    154.26 o 
  -1   4   4     1223.22     1240.57     70.42 o 
   0   4   4     3644.81     4107.16    125.75 o 
   1   4   4    10983.22    11149.98    295.98 o 
   2   4   4    22747.26    24005.22    898.27 o 
   3   4   4     1222.72     1065.45     77.30 o 
   4   4   4     1149.94     1279.18    130.47 o 
   5   4   4      148.11      121.34     42.09 o 
   6   4   4    20745.16    19305.71    436.13 o 
   7   4   4     5764.56     5349.62    167.69 o 
   8   4   4       76.66      166.18     61.34 o 
   9   4   4     3943.66     4080.65    176.46 o 
  10   4   4      469.67      521.77    103.37 o 
  11   4   4      137.67       43.80     90.35 o 
  12   4   4     1286.51     1524.46    262.77 o 
 -13   5   4       61.56       24.90    117.09 o 
 -12   5   4       14.62      115.86    106.53 o 
 -11   5   4       14.75       24.60    134.54 o 
 -10   5   4     3558.22     3426.42    324.47 o 
  -9   5   4      845.30      867.25    112.22 o 
  -8   5   4     1622.05     1806.72    132.25 o 
  -7   5   4     5923.34     5836.12    178.23 o 
  -6   5   4    17779.24    17964.33    383.49 o 
  -5   5   4    61353.07    62286.91   1355.35 o 
  -4   5   4    12886.40    13077.43    350.41 o 
  -3   5   4     2494.99     2736.80    102.55 o 
  -2   5   4     5940.31     6679.92    192.28 o 
  -1   5   4    31248.63    30506.59    761.74 o 
   0   5   4    30728.50    30453.44    759.41 o 
   1   5   4      501.55      523.71     82.38 o 
   2   5   4     8724.70     8717.20    273.14 o 
   3   5   4      128.34      277.36    168.20 o 
   4   5   4     2199.61     2265.79    248.91 o 
   5   5   4     1566.30     1171.96    163.18 o 
   6   5   4    14383.36    13997.38    419.94 o 
   7   5   4     5869.50     5697.22    196.32 o 
   8   5   4    16976.17    16796.71    455.36 o 
   9   5   4    11168.26    10803.27    334.62 o 
  10   5   4      290.35      203.31     91.58 o 
  11   5   4      186.89      172.14    102.25 o 
  12   5   4      144.83      194.36    206.21 o 
 -13   6   4       68.49      -51.78    166.19 o 
 -12   6   4     1586.23     1269.31    162.40 o 
 -11   6   4       93.24       32.24    102.46 o 
 -10   6   4     2124.58     2147.83    169.34 o 
  -9   6   4     2918.50     2817.74    184.96 o 
  -8   6   4    10004.70     9113.48    306.43 o 
  -7   6   4    29318.17    27120.05    631.98 o 
  -6   6   4      523.49      604.92     51.10 o 
  -5   6   4     2872.62     3007.92    106.90 o 
  -4   6   4    11813.17    12352.84    304.01 o 
  -3   6   4   116335.76   116604.87   2834.17 o 
  -2   6   4    64505.00    61730.00   1517.93 o 
  -1   6   4    10157.21     9185.67    255.97 o 
   0   6   4    26155.64    22986.23    586.42 o 
   1   6   4      385.50      353.70     64.75 o 
   2   6   4    13179.79    14331.25    378.37 o 
   3   6   4    16033.38    15098.72    514.80 o 
   4   6   4    11732.93    10481.41    382.56 o 
   5   6   4    10216.71     9293.45    353.38 o 
   6   6   4    33842.88    31519.32   1028.93 o 
   7   6   4     8673.13     8352.12    349.91 o 
   8   6   4      663.46      762.78     94.66 o 
   9   6   4      168.37      114.64     77.24 o 
  10   6   4     3873.51     3940.56    199.62 o 
  11   6   4     5099.67     5424.03    260.87 o 
  12   6   4      299.27      503.52    126.28 o 
 -12   7   4      344.55      442.04    146.18 o 
 -11   7   4        3.70       98.49    199.78 o 
 -10   7   4     1651.93     2019.24    167.44 o 
  -9   7   4     3858.77     4437.32    236.94 o 
  -8   7   4      157.46      219.31     82.37 o 
  -7   7   4    13517.35    14188.02    433.05 o 
  -6   7   4    16401.13    17143.32    414.66 o 
  -5   7   4     1949.88     2053.64     90.19 o 
  -4   7   4    23546.95    23625.02    546.94 o 
  -3   7   4     7681.08     7487.74    225.05 o 
  -2   7   4      772.64      954.94     69.98 o 
  -1   7   4     4187.75     3730.86    130.58 o 
   0   7   4     1422.24     1309.24     75.98 o 
   1   7   4     6162.37     6128.96    186.03 o 
   2   7   4     1222.78     1120.96     75.09 o 
   3   7   4     1962.62     2602.89    144.80 o 
   4   7   4     8775.00     8510.83    329.39 o 
   5   7   4       47.19      -27.10     55.39 o 
   6   7   4      115.94      198.58     77.72 o 
   7   7   4     9044.71     8155.59    345.43 o 
   8   7   4      282.20      323.56     95.05 o 
   9   7   4      122.31      113.50     82.85 o 
  10   7   4     1485.74     1457.54    139.90 o 
  11   7   4       56.87      184.15    112.71 o 
 -12   8   4     3173.70     2942.64    395.93 o 
 -11   8   4      377.40      492.03    130.12 o 
 -10   8   4        7.93       25.54     92.08 o 
  -9   8   4       12.91      -86.72     81.18 o 
  -8   8   4     6107.31     5372.38    222.21 o 
  -7   8   4     8582.82     8117.42    466.24 o 
  -6   8   4      489.23      538.55     81.23 o 
  -5   8   4     1444.84     1488.41     72.03 o 
  -4   8   4       58.64       99.87     44.00 o 
  -3   8   4     6183.20     6223.30    238.46 o 
  -2   8   4     1278.14     1362.49     78.03 o 
  -1   8   4     5227.37     5366.72    174.61 o 
   0   8   4     1738.10     1689.12     85.01 o 
   1   8   4    16602.89    15452.50    416.60 o 
   2   8   4    23272.71    22710.05    700.58 o 
   3   8   4      926.75      861.19     94.93 o 
   4   8   4      139.21       99.60     65.02 o 
   5   8   4      691.70      679.34     96.29 o 
   6   8   4     8773.85     8352.77    457.72 o 
   7   8   4     5048.22     4951.48    256.87 o 
   8   8   4      210.45      165.99     81.17 o 
   9   8   4       69.66       33.06     81.68 o 
  10   8   4      461.84      443.12    112.50 o 
  11   8   4     1464.44     1282.82    164.45 o 
 -11   9   4     2919.62     2938.28    348.05 o 
 -10   9   4      396.16      394.49    113.19 o 
  -9   9   4      669.15      552.66    109.13 o 
  -8   9   4     5242.46     4944.95    217.97 o 
  -7   9   4     3449.50     3337.51    308.82 o 
  -6   9   4     8262.95     8085.74    282.62 o 
  -5   9   4      483.52      499.74     62.87 o 
  -4   9   4     8247.96     7979.94    227.14 o 
  -3   9   4     4121.87     3979.67    139.76 o 
  -2   9   4    12792.59    13314.62    372.71 o 
  -1   9   4      415.06      669.10     62.34 o 
   0   9   4      779.32      811.03     65.99 o 
   1   9   4     1746.06     1690.37    116.66 o 
   2   9   4     7488.62     6974.05    293.72 o 
   3   9   4    21708.14    21875.00    744.12 o 
   4   9   4     1863.01     1937.11    144.46 o 
   5   9   4     9877.39     9939.56    399.47 o 
   6   9   4      288.11      515.86     97.54 o 
   7   9   4     4310.00     3526.75    262.82 o 
   8   9   4      905.45      571.30    117.49 o 
   9   9   4      889.70      596.66    104.59 o 
  10   9   4     1886.15     1980.40    162.61 o 
 -11  10   4        2.17      119.80    120.61 o 
 -10  10   4       16.51      -37.03    102.65 o 
  -9  10   4      338.08      289.23    201.54 o 
  -8  10   4        5.90      187.39    130.60 o 
  -7  10   4       22.44      -49.52    120.57 o 
  -6  10   4      338.13      177.74     79.99 o 
  -5  10   4        5.53      -68.65     53.19 o 
  -4  10   4      192.44      232.80     75.29 o 
  -3  10   4      189.87      128.62     51.86 o 
  -2  10   4      281.87      225.50     54.66 o 
  -1  10   4      381.98      579.86    139.98 o 
   0  10   4     1109.20     1168.18     83.75 o 
   1  10   4       92.63      136.04     53.04 o 
   2  10   4     1504.48     1672.67    136.68 o 
   3  10   4       15.23      -33.85     76.58 o 
   4  10   4      201.42      117.88    158.67 o 
   5  10   4     2778.98     2717.81    182.47 o 
   6  10   4      110.35       39.00     84.47 o 
   7  10   4      847.80     1077.47    219.71 o 
   8  10   4      870.99     1170.05    336.77 o 
   9  10   4      332.80      364.48    119.35 o 
  10  10   4      168.59      289.66    108.33 o 
 -10  11   4      216.12      261.41    122.57 o 
  -9  11   4      328.21      228.21    108.45 o 
  -8  11   4     2387.12     2400.83    201.22 o 
  -7  11   4     2045.96     1869.20    176.91 o 
  -6  11   4     2705.06     3214.15    193.41 o 
  -5  11   4      127.30       83.88     76.24 o 
  -4  11   4     5439.80     4805.20    172.88 o 
  -3  11   4      653.31      625.05     80.10 o 
  -2  11   4     8221.63     9177.67    532.76 o 
  -1  11   4     1151.39     1429.79     96.93 o 
   0  11   4     1191.40     1419.38     98.58 o 
   1  11   4    10107.38    10287.50    406.24 o 
   2  11   4      659.74      351.31     88.51 o 
   3  11   4     1835.11     1749.94    149.00 o 
   4  11   4      699.43      565.64    107.47 o 
   5  11   4      473.24      423.75    103.90 o 
   6  11   4        0.52       53.87     91.85 o 
   7  11   4     6014.59     5882.39    308.66 o 
   8  11   4     1495.70     1758.98    177.68 o 
   9  11   4      281.28      351.96    113.59 o 
  -9  12   4      898.03      844.68    194.39 o 
  -8  12   4     1247.06     1331.53    359.58 o 
  -7  12   4     1057.74      928.10    149.41 o 
  -6  12   4     1377.62     1370.38    129.72 o 
  -5  12   4      605.43      800.29    107.88 o 
  -4  12   4      913.10     1163.10    120.04 o 
  -3  12   4     3393.56     3821.29    293.90 o 
  -2  12   4     2137.35     2167.90    117.94 o 
  -1  12   4     1745.83     2006.67    138.93 o 
   0  12   4      110.28      -40.94     72.97 o 
   1  12   4       71.68       55.91     79.88 o 
   2  12   4      858.66      987.69    163.69 o 
   3  12   4       55.16      122.86     87.08 o 
   4  12   4      330.36      187.73    118.31 o 
   5  12   4     1151.07     1157.94    146.96 o 
   6  12   4     1226.91     1379.45    163.79 o 
   7  12   4      152.24      186.59    117.09 o 
   8  12   4        3.18      -55.40    116.39 o 
  -8  13   4     1511.47     2031.93    218.91 o 
  -7  13   4        1.58      174.59    128.65 o 
  -6  13   4        4.06     -121.28     90.82 o 
  -5  13   4     3489.17     4053.95    213.42 o 
  -4  13   4      197.99       34.87     90.00 o 
  -3  13   4        0.62      114.31     88.08 o 
  -2  13   4     2969.09     3643.64    325.16 o 
  -1  13   4      193.14       82.45     85.02 o 
   0  13   4      256.18      263.42    151.25 o 
   1  13   4     2845.31     3118.03    206.97 o 
   2  13   4      970.52     1086.74    134.97 o 
   3  13   4     1069.69     1221.35    298.42 o 
   4  13   4      597.50      667.18    136.65 o 
   5  13   4      770.08      792.96    141.69 o 
   6  13   4      817.63      768.44    152.29 o 
   7  13   4      392.22      378.43    177.47 o 
  -7  14   4      797.59      702.94    210.94 o 
  -6  14   4       94.17      115.24    137.75 o 
  -5  14   4       21.43      -81.36     98.30 o 
  -4  14   4      123.80        2.04     95.16 o 
  -3  14   4      414.32      452.61    181.88 o 
  -2  14   4      362.00      264.01     78.80 o 
  -1  14   4       52.14      228.44    117.79 o 
   0  14   4      472.03      635.51    181.87 o 
   1  14   4      688.86      982.04    131.18 o 
   2  14   4     1415.64     1521.48    243.90 o 
   3  14   4       48.03      157.42    111.61 o 
   4  14   4        8.39      -63.73    103.48 o 
   5  14   4      437.82      318.14    131.57 o 
   6  14   4      813.60      698.84    219.46 o 
  -5  15   4     1120.27      945.28    145.82 o 
  -4  15   4       37.83        7.48    143.23 o 
  -3  15   4      255.71      156.93    110.94 o 
  -2  15   4      453.19      659.43    201.77 o 
  -1  15   4      762.99      773.41    149.46 o 
   0  15   4      407.18      511.70    121.12 o 
   1  15   4      302.22      457.55    155.49 o 
   2  15   4        7.44       -2.23    124.02 o 
   3  15   4       56.11      111.27    117.51 o 
   4  15   4      997.85      738.76    158.51 o 
  -1  16   4       29.94       36.08    195.42 o 
   0  16   4       23.00      -47.73    119.79 o 
 -14   1   5       51.99       43.36    210.18 o 
 -13   1   5     1583.13     1323.93    161.03 o 
 -12   1   5      248.32      446.47    107.96 o 
 -11   1   5     4018.06     4724.08    254.06 o 
 -10   1   5     7408.48     8479.87    296.54 o 
  -9   1   5     9869.92     9823.80    375.01 o 
  -8   1   5     8083.96     8324.56    282.98 o 
  -7   1   5     5916.40     6265.73    216.41 o 
  -6   1   5    32869.64    33777.63    787.98 o 
  -5   1   5     1358.26     1357.48     91.44 o 
  -4   1   5    74874.39    74468.54   1645.16 o 
  -3   1   5    19339.60    18794.68    501.68 o 
  -2   1   5   127184.90   125694.06   2685.03 o 
  -1   1   5    67109.48    67762.97   1463.85 o 
   0   1   5      204.85      371.87     40.52 o 
   1   1   5      726.23      689.82    108.43 o 
   2   1   5     2781.12     2623.65     77.38 o 
   3   1   5     9617.76    10627.79    218.23 o 
   4   1   5     3623.79     2625.40     76.98 o 
   5   1   5    74831.55    65926.56   1211.04 o 
   6   1   5    10653.41     9719.43    215.28 o 
   7   1   5    16500.41    14420.02    349.92 o 
   8   1   5    15814.88    15275.43    374.18 o 
   9   1   5     4191.31     4703.48    217.20 o 
  10   1   5     4025.67     4520.77    341.41 o 
  11   1   5      852.10      613.37    203.92 o 
  12   1   5     3077.18     3230.50    745.98 o 
 -14   2   5     2770.34     2640.94    308.81 o 
 -13   2   5     2008.96     2294.13    187.30 o 
 -12   2   5     1709.59     2100.20    164.59 o 
 -11   2   5      104.44      153.86     78.00 o 
 -10   2   5     2024.90     2195.29    168.96 o 
  -9   2   5     1886.48     1934.89    118.16 o 
  -8   2   5       41.80      -41.71     54.25 o 
  -7   2   5    10655.03    11084.89    455.22 o 
  -6   2   5    27211.52    27108.23    572.52 o 
  -5   2   5    94989.86    93440.53   2061.08 o 
  -4   2   5    59117.56    56596.59   1258.24 o 
  -3   2   5    11786.27    11585.42    275.59 o 
  -2   2   5     8853.86     9462.46    227.74 o 
  -1   2   5    10752.73    11031.05    263.28 o 
   0   2   5    21964.38    23683.32    531.07 o 
   1   2   5     1862.29     2108.14     83.73 o 
   2   2   5        2.51       84.08     35.75 o 
   3   2   5     4239.93     4205.47    118.92 o 
   4   2   5    11062.96    10214.30    214.70 o 
   5   2   5     4237.96     4221.69    110.25 o 
   6   2   5     2653.05     2622.75    121.75 o 
   7   2   5     5042.82     5126.94    165.13 o 
   8   2   5    23639.66    22957.40    526.80 o 
   9   2   5    10205.73    10501.32    286.00 o 
  10   2   5     3972.68     3731.69    311.57 o 
  11   2   5      205.58      138.64    195.38 o 
  12   2   5       90.85      -77.69    200.06 o 
 -14   3   5       59.62      229.49    137.88 o 
 -13   3   5      643.87      592.25    139.28 o 
 -12   3   5      449.37      288.88    112.47 o 
 -11   3   5      801.69      817.71    117.91 o 
 -10   3   5     2930.17     2841.51    164.15 o 
  -9   3   5     4152.29     4073.12    192.96 o 
  -8   3   5      105.67       55.77     59.73 o 
  -7   3   5     2047.41     1999.68     88.95 o 
  -6   3   5    12326.82    12728.38    294.46 o 
  -5   3   5        2.18      -37.11     28.15 o 
  -4   3   5    12201.67    12699.89    302.38 o 
  -3   3   5    10045.38     9578.49    231.59 o 
  -2   3   5     4864.27     5065.13    178.94 o 
  -1   3   5    48291.80    53673.73   1317.68 o 
   0   3   5    57255.20    56263.10   1382.97 o 
   1   3   5     3125.53     3426.19    128.35 o 
   2   3   5      568.33      744.84     39.61 o 
   3   3   5    17104.45    16389.87    400.04 o 
   4   3   5     5424.75     5929.32    179.17 o 
   5   3   5     1365.13     1193.09     67.77 o 
   6   3   5     4942.98     4760.99    150.88 o 
   7   3   5       17.88      155.03     87.87 o 
   8   3   5      171.82      161.28    108.67 o 
   9   3   5     1607.23     1710.04    106.38 o 
  10   3   5     1105.66     1269.46    123.83 o 
  11   3   5      149.20      149.70    186.51 o 
  12   3   5      923.43      981.94    251.79 o 
 -13   4   5     1746.28     2001.75    281.57 o 
 -12   4   5      215.18      353.62    116.45 o 
 -11   4   5       27.42      317.29    108.17 o 
 -10   4   5     4438.79     4575.54    442.20 o 
  -9   4   5     9018.39     9468.92    394.69 o 
  -8   4   5      162.18      178.93     63.81 o 
  -7   4   5       97.26      165.12     46.23 o 
  -6   4   5    14933.76    14893.43    324.56 o 
  -5   4   5    66778.14    67786.50   1336.73 o 
  -4   4   5    10905.66    10763.36    261.82 o 
  -3   4   5     5703.69     5882.87    175.25 o 
  -2   4   5     1225.46     1438.02     81.35 o 
  -1   4   5    29363.93    30918.08    774.25 o 
   0   4   5    46824.63    48635.56   1199.14 o 
   1   4   5     6374.31     6951.63    202.63 o 
   2   4   5     6709.13     6936.80    269.38 o 
   3   4   5     1500.70     1468.19     99.64 o 
   4   4   5    23620.63    22255.33    610.30 o 
   5   4   5     1712.46     1695.03    128.55 o 
   6   4   5     1020.47     1006.14     70.66 o 
   7   4   5     1909.56     1870.16     95.62 o 
   8   4   5    13721.49    13304.52    336.27 o 
   9   4   5    10421.53    10820.61    293.86 o 
  10   4   5      754.46      574.48     94.12 o 
  11   4   5       32.44      -60.48    172.85 o 
  12   4   5      591.58      584.68    362.21 o 
 -13   5   5       75.96      122.53    126.45 o 
 -12   5   5     4625.76     4769.14    362.54 o 
 -11   5   5     1060.77     1225.22    231.26 o 
 -10   5   5        9.81     -121.51     81.01 o 
  -9   5   5      266.40      209.65     72.18 o 
  -8   5   5     2983.95     2971.04    143.40 o 
  -7   5   5    20110.37    19676.41    474.19 o 
  -6   5   5      794.56      936.13     55.35 o 
  -5   5   5       70.82       89.17     35.12 o 
  -4   5   5     3051.98     3138.21    117.61 o 
  -3   5   5    52580.63    50758.54   1253.82 o 
  -2   5   5    40747.62    41887.43   1039.84 o 
  -1   5   5      682.42      574.47     45.35 o 
   0   5   5    19498.66    18413.70    476.45 o 
   1   5   5     3368.37     3951.15    131.13 o 
   2   5   5    17306.17    18936.88    492.45 o 
   3   5   5     4774.34     4064.66    188.75 o 
   4   5   5      282.13      235.26     57.53 o 
   5   5   5      144.14      228.77     60.62 o 
   6   5   5    19985.72    19607.42    568.50 o 
   7   5   5     7233.34     7523.94    240.28 o 
   8   5   5     1174.82     1069.85     97.38 o 
   9   5   5       30.04        1.31     69.76 o 
  10   5   5     1062.53     1017.72    109.04 o 
  11   5   5     4776.02     4882.07    307.15 o 
  12   5   5       46.79      106.29    201.00 o 
 -13   6   5       12.33       15.48    136.15 o 
 -12   6   5      265.08      201.33    134.06 o 
 -11   6   5      707.94      561.54    129.43 o 
 -10   6   5     2094.18     2605.49    189.25 o 
  -9   6   5     2151.69     3139.64    198.37 o 
  -8   6   5      612.51      321.33     75.06 o 
  -7   6   5       69.96      215.26     56.62 o 
  -6   6   5      192.75      506.00     55.86 o 
  -5   6   5     9840.75     9385.65    245.36 o 
  -4   6   5      806.62      890.73     65.66 o 
  -3   6   5      625.44      764.51     61.30 o 
  -2   6   5     4729.76     4910.13    176.38 o 
  -1   6   5     4332.78     4496.51    147.48 o 
   0   6   5     5075.57     5140.10    160.71 o 
   1   6   5     1708.86     1630.78     87.78 o 
   2   6   5      325.55      292.59     41.58 o 
   3   6   5      217.14      365.27     65.67 o 
   4   6   5     6832.04     6321.23    300.55 o 
   5   6   5      367.34      377.25     75.14 o 
   6   6   5      321.27      465.07    133.23 o 
   7   6   5      877.83      760.19     89.87 o 
   8   6   5     1700.52     1549.74    212.31 o 
   9   6   5     1892.31     1886.29    141.27 o 
  10   6   5      123.75      204.05     91.44 o 
  11   6   5      160.42      249.65    113.11 o 
 -12   7   5     1646.48     1933.82    190.03 o 
 -11   7   5      536.13      625.77    139.73 o 
 -10   7   5      415.62      357.35    151.15 o 
  -9   7   5       76.67      177.47     92.37 o 
  -8   7   5    11958.85    10826.21    356.07 o 
  -7   7   5    18284.92    17344.83    430.30 o 
  -6   7   5     1044.37     1168.10     75.89 o 
  -5   7   5      305.12      343.91     68.13 o 
  -4   7   5     4346.28     3993.81    145.97 o 
  -3   7   5    47235.04    45854.48   1146.75 o 
  -2   7   5    25486.91    26866.48    689.72 o 
  -1   7   5     4236.23     4532.07    151.92 o 
   0   7   5    13184.81    13820.96    373.51 o 
   1   7   5     1269.79     1238.28    138.32 o 
   2   7   5     8503.04     8615.24    250.43 o 
   3   7   5       77.87       76.26     83.35 o 
   4   7   5     3197.50     3422.30    180.19 o 
   5   7   5     2187.96     2342.14    167.57 o 
   6   7   5    21651.41    21295.56    735.06 o 
   7   7   5     7481.13     7074.34    548.08 o 
   8   7   5      108.60      204.33     78.61 o 
   9   7   5       21.04      103.73     92.30 o 
  10   7   5     1312.04     1364.52    139.62 o 
  11   7   5     3846.16     4057.69    371.61 o 
 -12   8   5      676.97      919.15    166.73 o 
 -11   8   5      286.72      250.50    117.52 o 
 -10   8   5      199.27       97.87     97.48 o 
  -9   8   5      152.51      130.47     93.43 o 
  -8   8   5      495.42      462.67    133.60 o 
  -7   8   5     8637.55     7483.19    272.25 o 
  -6   8   5    15032.55    14300.37    421.83 o 
  -5   8   5     6077.42     5409.22    172.07 o 
  -4   8   5    24280.80    23791.21    625.14 o 
  -3   8   5    16933.41    17371.46    467.61 o 
  -2   8   5     1255.42     1414.45     92.36 o 
  -1   8   5      322.24      299.88     47.50 o 
   0   8   5      164.38      222.94     45.98 o 
   1   8   5     5190.10     5186.83    173.01 o 
   2   8   5     1299.46     1146.08    104.87 o 
   3   8   5     4954.17     5229.61    255.55 o 
   4   8   5      764.52      630.68     92.15 o 
   5   8   5      683.49      515.36     91.22 o 
   6   8   5       52.08      100.64    142.63 o 
   7   8   5     7941.67     7349.37    495.19 o 
   8   8   5     5231.09     4770.17    220.39 o 
   9   8   5     1201.00     1272.81    196.31 o 
  10   8   5     3929.36     3671.43    343.53 o 
  11   8   5       84.68       27.78    119.08 o 
 -11   9   5      205.48      147.91    117.26 o 
 -10   9   5        2.17      -68.93    153.03 o 
  -9   9   5      297.60      154.50    101.14 o 
  -8   9   5      644.26      518.22     96.90 o 
  -7   9   5     3596.60     3855.04    230.75 o 
  -6   9   5      448.73      439.19     69.13 o 
  -5   9   5     1828.29     2015.81    103.46 o 
  -4   9   5      106.52      158.53     51.47 o 
  -3   9   5     2606.01     2463.21    116.01 o 
  -2   9   5       93.32       57.92     55.78 o 
  -1   9   5     1453.30     1378.63     85.32 o 
   0   9   5      858.27      908.12     70.85 o 
   1   9   5     7473.74     7619.32    272.44 o 
   2   9   5    17322.24    17883.47    622.91 o 
   3   9   5     3794.23     4336.52    606.74 o 
   4   9   5     5503.43     5203.57    400.06 o 
   5   9   5     4904.98     5287.42    266.58 o 
   6   9   5        8.57      -21.95    165.69 o 
   7   9   5      154.97      155.32     89.53 o 
   8   9   5     1204.79     1327.87    153.88 o 
   9   9   5      146.22      113.49     97.55 o 
  10   9   5      526.68      544.27    121.79 o 
 -11  10   5     1033.83     1259.49    161.22 o 
 -10  10   5      453.15      341.32    123.10 o 
  -9  10   5      697.10      866.06    138.99 o 
  -8  10   5     5399.56     5233.16    233.47 o 
  -7  10   5     1259.45      991.91    138.76 o 
  -6  10   5     3597.53     3406.63    175.42 o 
  -5  10   5      134.23      252.12    137.76 o 
  -4  10   5     7008.67     6921.96    389.38 o 
  -3  10   5     1442.35     1402.23     93.42 o 
  -2  10   5    16546.81    16428.04    456.13 o 
  -1  10   5     3478.44     4006.34    157.92 o 
   0  10   5     3367.77     3496.56    143.36 o 
   1  10   5    27266.32    28048.88   1185.15 o 
   2  10   5      232.64      176.78    138.62 o 
   3  10   5     2550.58     2716.57    176.12 o 
   4  10   5      551.59      406.14    125.08 o 
   5  10   5     4398.12     4541.70    324.49 o 
   6  10   5      148.07      212.15    157.79 o 
   7  10   5     3025.29     2893.77    208.81 o 
   8  10   5      533.94      430.97    120.90 o 
   9  10   5      312.42      296.35    104.29 o 
 -10  11   5       22.05     -135.23    105.76 o 
  -9  11   5       60.75      153.94    110.17 o 
  -8  11   5        9.18      -44.96    106.49 o 
  -7  11   5      497.53      161.83    113.36 o 
  -6  11   5       48.07      -57.91     78.33 o 
  -5  11   5        7.33       19.79     76.27 o 
  -4  11   5     1983.95     2187.63    160.10 o 
  -3  11   5      681.84      749.35     78.26 o 
  -2  11   5     1520.68     1733.33    108.46 o 
  -1  11   5     2274.09     2587.02    129.62 o 
   0  11   5      916.45      658.66    102.48 o 
   1  11   5       21.80       26.20    157.79 o 
   2  11   5      403.25      336.20     90.80 o 
   3  11   5       63.64      165.85     85.63 o 
   4  11   5       90.88       98.25     89.13 o 
   5  11   5     1080.74      957.60    132.76 o 
   6  11   5       44.02      149.94    101.18 o 
   7  11   5      119.16      128.71    110.24 o 
   8  11   5        7.16      131.26    187.00 o 
   9  11   5      144.88      154.77    103.21 o 
  -9  12   5       21.02     -105.84    109.09 o 
  -8  12   5     1531.34     1712.77    200.69 o 
  -7  12   5      493.01      303.89    199.15 o 
  -6  12   5     1710.99     1421.74    607.11 o 
  -5  12   5      161.03      329.80     92.71 o 
  -4  12   5     3378.51     3464.42    272.56 o 
  -3  12   5      590.30      734.49     85.01 o 
  -2  12   5     1886.18     2157.60    294.65 o 
  -1  12   5       99.46      118.97     73.53 o 
   0  12   5      661.92      663.71    109.69 o 
   1  12   5     2102.45     2208.34    165.53 o 
   2  12   5       42.36      -83.23     88.11 o 
   3  12   5     1505.85     1446.07    149.55 o 
   4  12   5      591.33      716.60    142.00 o 
   5  12   5     1310.59     1385.14    156.76 o 
   6  12   5      932.11     1019.79    173.71 o 
   7  12   5     1803.13     1410.56    175.51 o 
   8  12   5        5.62       33.42    191.13 o 
  -8  13   5      606.56      539.27    166.44 o 
  -7  13   5     1299.89     1478.54    483.79 o 
  -6  13   5      430.66      583.73    152.91 o 
  -5  13   5       27.73     -110.88    145.50 o 
  -4  13   5      736.87      624.25    114.99 o 
  -3  13   5     1977.77     1800.90    214.66 o 
  -2  13   5     2404.22     2603.75    324.14 o 
  -1  13   5      698.23      844.65    122.75 o 
   0  13   5      209.69       51.48     89.85 o 
   1  13   5      431.23      356.43    104.15 o 
   2  13   5      357.21      475.00    172.46 o 
   3  13   5       57.03       14.85    115.93 o 
   4  13   5       27.86       50.46    107.37 o 
   5  13   5      637.19      535.40    132.75 o 
   6  13   5     1264.62     1072.49    169.26 o 
   7  13   5      286.96      142.40    130.74 o 
  -7  14   5       10.73     -108.91    293.28 o 
  -6  14   5       45.29       77.15    131.46 o 
  -5  14   5     3070.07     3767.92    546.14 o 
  -4  14   5        1.98       99.92    107.15 o 
  -3  14   5        4.03        5.33     97.06 o 
  -2  14   5     1601.23     1906.90    438.82 o 
  -1  14   5       91.66       11.26     91.10 o 
   0  14   5      735.12      693.41    178.53 o 
   1  14   5     1782.45     1951.54    181.36 o 
   2  14   5      137.08      104.13    116.11 o 
   3  14   5       79.84      197.07    125.45 o 
   4  14   5      509.30      619.14    140.46 o 
   5  14   5       77.88      122.99    129.23 o 
  -5  15   5        3.61       60.17    118.05 o 
  -4  15   5       14.63      -59.61    111.95 o 
  -3  15   5      306.64      200.36    285.51 o 
  -2  15   5       58.80      165.05    181.41 o 
  -1  15   5       54.99       29.67    119.19 o 
   0  15   5       55.29      110.78    212.58 o 
   1  15   5      477.85      689.86    137.07 o 
   2  15   5     1441.91     1751.93    315.21 o 
   3  15   5      415.55      532.45    153.78 o 
 -14   0   6      432.91      341.66    324.61 o 
 -13   0   6      795.78      822.08    213.57 o 
 -12   0   6      179.98      174.51    154.03 o 
 -11   0   6     4220.47     4191.27    568.01 o 
 -10   0   6    15322.14    15709.93    893.75 o 
  -9   0   6     4875.03     4546.33    260.14 o 
  -8   0   6     5179.89     4695.58    377.25 o 
  -7   0   6     2550.18     2877.62    186.89 o 
  -6   0   6    41542.07    43026.66   1402.51 o 
  -5   0   6     1586.36     2049.62    149.13 o 
  -4   0   6    81036.88    85878.84   2699.03 o 
  -3   0   6    36373.28    38179.82   1450.13 o 
  -2   0   6   110649.48   105721.23   3623.38 o 
  -1   0   6   206887.30   194452.22   5851.28 o 
   0   0   6     1782.57     2057.36    106.50 o 
   1   0   6      413.65      594.51    236.63 o 
   2   0   6     3725.27     3432.62    169.75 o 
   3   0   6     6490.26     7116.49    223.53 o 
   4   0   6     4472.79     4170.22    154.42 o 
   5   0   6    49251.21    43985.35   1835.49 o 
   6   0   6    22695.44    21313.41    603.93 o 
   7   0   6    24078.14    22978.87    866.45 o 
   8   0   6    25854.10    26030.29    988.51 o 
   9   0   6       65.74       48.56    144.54 o 
  10   0   6     2727.14     2904.98    418.61 o 
  11   0   6      717.16     1175.13    355.45 o 
  12   0   6     3653.82     4357.84    544.95 o 
 -14   1   6      564.89      767.71    245.75 o 
 -13   1   6      626.04      498.37    200.48 o 
 -12   1   6      511.64      523.56    175.38 o 
 -11   1   6        2.21       33.50     81.90 o 
 -10   1   6      561.19      578.69     90.05 o 
  -9   1   6      892.00      847.50     92.47 o 
  -8   1   6       43.59      103.72     58.89 o 
  -7   1   6       77.63       56.75     56.77 o 
  -6   1   6     8234.89     8672.77    388.76 o 
  -5   1   6    29659.10    31240.19    821.23 o 
  -4   1   6    37978.31    37662.84    862.14 o 
  -3   1   6    12420.79    12774.84    390.06 o 
  -2   1   6    12228.39    12676.25    306.46 o 
  -1   1   6      159.86      159.50     51.43 o 
   0   1   6      133.79      143.82     27.88 o 
   1   1   6     2011.28     1915.89     71.00 o 
   2   1   6       71.75       61.34     25.76 o 
   3   1   6     7488.37     7480.00    165.19 o 
   4   1   6     7040.78     6890.99    158.68 o 
   5   1   6     1564.70     1530.83     61.62 o 
   6   1   6       35.73       10.95     30.32 o 
   7   1   6     1805.08     1893.95    115.72 o 
   8   1   6     7082.52     7053.44    213.90 o 
   9   1   6     6254.06     6268.71    258.78 o 
  10   1   6     2486.00     2531.47    282.33 o 
  11   1   6     1516.66     1418.18    328.00 o 
  12   1   6      151.78      -16.69    223.64 o 
 -14   2   6      124.12       64.25    135.73 o 
 -13   2   6     1391.84     1576.24    161.89 o 
 -12   2   6       36.99      -22.54     98.63 o 
 -11   2   6     5024.97     4566.51    194.30 o 
 -10   2   6    11599.00    12191.91    378.59 o 
  -9   2   6        2.68      -77.50     76.74 o 
  -8   2   6     1130.57     1012.78    127.21 o 
  -7   2   6     6586.29     6228.32    279.24 o 
  -6   2   6     3442.30     4162.44    138.93 o 
  -5   2   6     2375.53     2022.28     97.99 o 
  -4   2   6    83319.51    79829.67   1889.79 o 
  -3   2   6     8642.23     8177.42    208.84 o 
  -2   2   6    60611.03    59793.53   1181.40 o 
  -1   2   6    39183.75    38590.27    851.92 o 
   0   2   6     7161.00     7328.38    189.95 o 
   1   2   6    19452.72    20218.26    407.70 o 
   2   2   6      943.96      852.52     60.46 o 
   3   2   6    75977.83    72357.12   1426.79 o 
   4   2   6    18685.99    17577.02    348.99 o 
   5   2   6     1110.02     1204.01     52.93 o 
   6   2   6     6049.35     5543.66    169.51 o 
   7   2   6      160.16      198.20     66.31 o 
   8   2   6     1424.70     1379.92     93.80 o 
   9   2   6     3983.86     3969.14    204.74 o 
  10   2   6     3567.27     4043.69    262.85 o 
  11   2   6      225.66      -70.65    223.72 o 
  12   2   6     2426.81     3246.49    332.56 o 
 -14   3   6     5581.03     6476.27    317.27 o 
 -13   3   6     5006.54     5118.93    426.50 o 
 -12   3   6     5297.44     5580.69    372.91 o 
 -11   3   6     2639.17     3274.71    212.13 o 
 -10   3   6      175.79       44.21    122.62 o 
  -9   3   6     4227.72     4474.28    283.76 o 
  -8   3   6     1657.17     1712.87    109.25 o 
  -7   3   6       11.96        7.07     81.19 o 
  -6   3   6     2821.97     2701.12    108.49 o 
  -5   3   6    26276.09    26463.10    602.46 o 
  -4   3   6     3630.88     3868.24    117.27 o 
  -3   3   6      661.45     1133.16     97.40 o 
  -2   3   6    24493.37    23398.41    600.47 o 
  -1   3   6   147520.28   138491.19   3362.59 o 
   0   3   6   131661.67   120198.36   2581.17 o 
   1   3   6    77380.29    77569.70   1670.16 o 
   2   3   6    27279.16    26530.50    597.28 o 
   3   3   6     4447.32     4385.58    113.14 o 
   4   3   6     6789.35     6601.29    161.13 o 
   5   3   6     2940.93     3180.98    113.69 o 
   6   3   6      174.06      181.58     47.38 o 
   7   3   6      229.97      227.58     57.78 o 
   8   3   6     6797.84     6953.07    214.90 o 
   9   3   6     9633.72     9249.63    267.40 o 
  10   3   6      809.16      619.68    162.88 o 
  11   3   6       22.39     -111.95    187.80 o 
  12   3   6      591.71      568.41    234.94 o 
 -13   4   6       17.46      328.42    135.70 o 
 -12   4   6     3434.66     3513.84    215.24 o 
 -11   4   6     3465.03     3961.34    224.47 o 
 -10   4   6      377.27      351.37     87.30 o 
  -9   4   6    11172.84    12087.31    616.64 o 
  -8   4   6     3911.49     4212.27    332.83 o 
  -7   4   6       35.29       21.01     46.48 o 
  -6   4   6    14886.25    14246.71    355.54 o 
  -5   4   6     8053.06     7753.99    205.57 o 
  -4   4   6     3647.77     3460.00    137.10 o 
  -3   4   6    48870.42    45945.09   1142.53 o 
  -2   4   6    23785.76    23190.73    594.65 o 
  -1   4   6      308.24      673.28     52.01 o 
   0   4   6    11744.71    11247.81    310.39 o 
   1   4   6       52.17      207.67     64.07 o 
   2   4   6    24331.73    24701.79    559.28 o 
   3   4   6      235.41      499.67    108.03 o 
   4   4   6      279.53      297.24     60.87 o 
   5   4   6    10986.64    11106.77    307.86 o 
   6   4   6     1919.62     1469.13     83.48 o 
   7   4   6     1114.06     1114.31     81.23 o 
   8   4   6     4627.40     4907.93    188.01 o 
   9   4   6        7.07       -2.05     63.19 o 
  10   4   6       64.74      151.23    120.41 o 
  11   4   6     2878.20     2697.60    306.50 o 
  12   4   6        5.68     -260.04    206.91 o 
 -13   5   6      174.46      153.50    125.04 o 
 -12   5   6       98.79       37.78    117.54 o 
 -11   5   6      244.66       78.62     99.94 o 
 -10   5   6     2264.44     2441.77    171.39 o 
  -9   5   6     5767.54     6231.26    293.33 o 
  -8   5   6      494.05      488.34     79.14 o 
  -7   5   6      747.28      866.98     97.59 o 
  -6   5   6     3107.68     3071.92    160.39 o 
  -5   5   6    41862.00    41525.55    925.68 o 
  -4   5   6    28774.63    29113.06    743.01 o 
  -3   5   6     2556.11     2540.51    108.01 o 
  -2   5   6    19157.87    20244.02    526.19 o 
  -1   5   6     3068.87     3013.32    116.02 o 
   0   5   6    12720.26    13579.45    457.64 o 
   1   5   6      325.81      263.96     43.67 o 
   2   5   6       13.95      112.61     31.79 o 
   3   5   6       46.22      313.65     96.88 o 
   4   5   6    21504.23    21135.84    706.42 o 
   5   5   6     1101.89     1192.86    138.99 o 
   6   5   6       18.58       69.57     67.03 o 
   7   5   6       15.40       -4.10     55.14 o 
   8   5   6     6049.20     6147.55    222.13 o 
   9   5   6     5476.30     5798.20    222.34 o 
  10   5   6     1274.96     1292.37    151.76 o 
  11   5   6      481.45      407.24    194.79 o 
 -13   6   6      130.52       47.16    151.78 o 
 -12   6   6     3074.63     2732.48    231.37 o 
 -11   6   6     1998.76     1992.86    340.03 o 
 -10   6   6       45.24      203.39    111.17 o 
  -9   6   6     3404.34     3169.65    198.62 o 
  -8   6   6     6047.57     5692.94    213.98 o 
  -7   6   6    18611.23    17949.88    445.13 o 
  -6   6   6     1427.28     1409.38    113.86 o 
  -5   6   6      369.02      410.17     53.33 o 
  -4   6   6       38.76      106.41     44.32 o 
  -3   6   6    44156.30    42718.70   1068.38 o 
  -2   6   6    67643.47    68228.77   1676.33 o 
  -1   6   6     2602.61     2487.73    114.23 o 
   0   6   6    22452.92    22980.08    595.71 o 
   1   6   6      318.06      367.79     48.00 o 
   2   6   6     7744.41     7574.08    472.35 o 
   3   6   6      864.71      905.07     88.24 o 
   4   6   6     3224.85     3077.50    166.09 o 
   5   6   6     2559.23     2175.47    144.28 o 
   6   6   6    24337.59    21793.10    749.43 o 
   7   6   6    10716.27    10887.15    454.42 o 
   8   6   6     1170.80     1235.03    114.87 o 
   9   6   6      173.58       96.67     81.05 o 
  10   6   6      672.73      759.00    127.91 o 
  11   6   6     4505.64     4978.87    283.97 o 
 -12   7   6      920.69     1132.54    180.73 o 
 -11   7   6      729.37      467.17    249.91 o 
 -10   7   6      297.19      299.97    107.70 o 
  -9   7   6      488.87      570.86    129.34 o 
  -8   7   6     2087.04     2283.31    130.67 o 
  -7   7   6     1948.65     1992.93    108.61 o 
  -6   7   6     4213.29     4291.42    134.38 o 
  -5   7   6      157.48      181.22     66.77 o 
  -4   7   6     8364.22     8130.97    246.28 o 
  -3   7   6     5640.01     5290.81    176.80 o 
  -2   7   6       97.10      424.18    176.08 o 
  -1   7   6     2018.15     1650.62    159.70 o 
   0   7   6     5572.22     5651.22    180.78 o 
   1   7   6     3545.64     3595.07    134.08 o 
   2   7   6     4060.82     3925.25    144.37 o 
   3   7   6     2085.94     2174.61    158.55 o 
   4   7   6     2015.75     1955.62    137.32 o 
   5   7   6       21.28      -90.28     60.19 o 
   6   7   6      195.33      141.74     77.96 o 
   7   7   6     6510.73     6073.86    394.30 o 
   8   7   6     2256.82     2263.19    153.38 o 
   9   7   6      562.44      820.71    110.90 o 
  10   7   6     3599.91     3428.64    315.98 o 
  11   7   6      266.79      719.60    246.03 o 
 -12   8   6     1015.63     1064.93    252.92 o 
 -11   8   6     1042.41     1147.26    156.46 o 
 -10   8   6      285.47      290.35    113.64 o 
  -9   8   6      396.65      477.86    108.66 o 
  -8   8   6      164.42       84.59     86.62 o 
  -7   8   6     4791.00     4218.50    160.08 o 
  -6   8   6      784.22      733.35     86.88 o 
  -5   8   6       38.13        3.29     48.28 o 
  -4   8   6       40.67      126.65     44.41 o 
  -3   8   6    14176.27    13650.21    381.07 o 
  -2   8   6     8616.23     8566.10    257.66 o 
  -1   8   6      628.55      837.08    103.66 o 
   0   8   6      137.75      172.77     47.23 o 
   1   8   6     6031.28     5756.43    190.23 o 
   2   8   6    22574.74    22822.35    777.57 o 
   3   8   6     9474.24     8815.99    402.07 o 
   4   8   6     3610.68     3653.52    197.65 o 
   5   8   6     5174.77     5151.39    251.39 o 
   6   8   6      224.03      223.10     82.48 o 
   7   8   6      257.98      281.59     98.20 o 
   8   8   6      323.14      265.32     98.94 o 
   9   8   6      259.28      174.49    114.79 o 
  10   8   6      479.68      600.32    120.54 o 
 -11   9   6      212.17       14.24    115.32 o 
 -10   9   6       70.18      110.41    175.97 o 
  -9   9   6      139.42      283.45    107.29 o 
  -8   9   6     2948.58     3156.18    229.66 o 
  -7   9   6       34.61     -129.89     86.59 o 
  -6   9   6     5271.90     4992.12    423.23 o 
  -5   9   6       85.77      146.11    101.60 o 
  -4   9   6     7108.60     6734.48    225.57 o 
  -3   9   6     2000.48     1957.50    104.95 o 
  -2   9   6    15292.50    14196.48    398.47 o 
  -1   9   6     6827.34     6710.61    219.73 o 
   0   9   6     6842.88     6430.59    212.34 o 
   1   9   6    31126.53    30309.84    992.73 o 
   2   9   6      674.13      870.51    175.22 o 
   3   9   6     1076.28     1352.14    158.92 o 
   4   9   6      261.29      254.27     85.46 o 
   5   9   6     1093.37     1167.85    126.62 o 
   6   9   6     2587.56     2688.95    594.46 o 
   7   9   6     4119.27     3924.79    232.09 o 
   8   9   6      632.06      580.89    102.51 o 
   9   9   6      235.38      197.41     98.93 o 
  10   9   6     1304.94     1345.03    151.87 o 
 -11  10   6      206.52      157.57    120.32 o 
 -10  10   6      470.29      596.97    133.62 o 
  -9  10   6       88.48      286.80    154.29 o 
  -8  10   6      989.78     1312.28    177.26 o 
  -7  10   6     1311.93     1652.59    320.23 o 
  -6  10   6      786.37     1190.25    116.30 o 
  -5  10   6     1663.64     2224.44    129.42 o 
  -4  10   6     3434.21     4245.12    677.72 o 
  -3  10   6      140.28      357.49     68.47 o 
  -2  10   6      935.02     1160.34     89.88 o 
  -1  10   6      694.86      916.33     80.56 o 
   0  10   6       25.71        5.41     54.55 o 
   1  10   6       54.28      134.93    158.17 o 
   2  10   6       17.96      134.68     82.98 o 
   3  10   6       48.98       -6.21    116.06 o 
   4  10   6       20.27       58.53     79.52 o 
   5  10   6       98.33      166.83    127.59 o 
   6  10   6        0.05       60.20     91.02 o 
   7  10   6      251.77      218.57    125.08 o 
   8  10   6       76.91     -105.95    129.22 o 
   9  10   6      113.12       78.67    100.80 o 
 -10  11   6       92.01      122.00    150.40 o 
  -9  11   6      532.28      677.53    128.21 o 
  -8  11   6     3070.40     3349.31    194.52 o 
  -7  11   6       80.40      -22.46    108.21 o 
  -6  11   6     2313.28     2273.68    601.10 o 
  -5  11   6      311.47      384.64     87.34 o 
  -4  11   6     5165.38     5578.64    757.24 o 
  -3  11   6     5745.42     6078.25    221.07 o 
  -2  11   6      580.90      645.80     83.45 o 
  -1  11   6      466.47      306.06     93.17 o 
   0  11   6      120.11      314.43     94.28 o 
   1  11   6     4667.93     4464.47    233.77 o 
   2  11   6       58.82       78.25     84.15 o 
   3  11   6     1753.41     1763.60    153.52 o 
   4  11   6       29.02       40.14     88.32 o 
   5  11   6      581.62      585.07    177.72 o 
   6  11   6      911.86      960.28    153.03 o 
   7  11   6     1111.61      984.35    155.11 o 
   8  11   6      662.13      621.59    216.70 o 
  -9  12   6       80.88      157.59    112.94 o 
  -8  12   6      161.77      -40.23    136.99 o 
  -7  12   6      686.62      537.27    146.99 o 
  -6  12   6     1215.03     1366.79    173.91 o 
  -5  12   6       40.07      133.14     96.47 o 
  -4  12   6      798.60      843.73     91.61 o 
  -3  12   6     1051.90     1220.46    310.31 o 
  -2  12   6     3299.64     3168.04    172.61 o 
  -1  12   6     1362.96     1338.06    138.78 o 
   0  12   6      370.25      343.57    123.70 o 
   1  12   6      457.37      322.00    101.81 o 
   2  12   6       40.40       58.46     89.03 o 
   3  12   6      636.78      594.86    117.89 o 
   4  12   6       15.54       19.89     96.18 o 
   5  12   6      741.42      839.97    298.17 o 
   6  12   6      663.17      562.74    140.63 o 
   7  12   6      328.57      687.58    144.81 o 
  -8  13   6     1378.72     1572.13    355.57 o 
  -7  13   6       51.96       28.48    226.10 o 
  -6  13   6      123.29       84.56    125.08 o 
  -5  13   6     1170.94     1350.39    235.75 o 
  -4  13   6      187.80      175.10    132.61 o 
  -3  13   6      713.23      786.25     92.97 o 
  -2  13   6     2143.74     2448.71   1268.14 o 
  -1  13   6      241.26      273.55    110.42 o 
   0  13   6      325.25      360.56    103.82 o 
   1  13   6     2002.89     2051.45    259.94 o 
   2  13   6      270.24      233.45    105.89 o 
   3  13   6      566.50      590.62    127.29 o 
   4  13   6      535.87      247.87    124.86 o 
   5  13   6     1385.08     1118.54    229.74 o 
   6  13   6      831.82     1296.97    294.91 o 
  -6  14   6      275.77     1321.26    649.48 o 
  -5  14   6       21.90       17.63    140.46 o 
  -4  14   6        7.76       26.05     98.64 o 
  -3  14   6      610.99      513.88    259.13 o 
  -2  14   6      697.53      779.48    497.45 o 
  -1  14   6       58.49      198.57    100.77 o 
   0  14   6        1.08       -8.28    103.73 o 
   1  14   6      751.68      717.60    139.64 o 
   2  14   6     1478.36     1575.74    180.43 o 
   3  14   6      705.75      739.65    142.63 o 
   4  14   6      653.55      777.84    154.34 o 
   5  14   6       18.09      -64.26    175.47 o 
  -4  15   6        4.38       29.28    107.60 o 
  -3  15   6       47.91      -17.51    164.51 o 
  -2  15   6      157.31      337.03    209.06 o 
  -1  15   6      740.30     1016.84    785.30 o 
   0  15   6     1250.01     1779.30    739.97 o 
   1  15   6       14.06      -83.22    115.43 o 
   2  15   6       46.13      -88.88    106.64 o 
   3  15   6      252.79      235.68    137.15 o 
 -14   1   7      658.66      782.78    165.50 o 
 -13   1   7     1320.90     1355.37    164.77 o 
 -12   1   7      227.90      233.24     94.73 o 
 -11   1   7     7714.20     7530.98    422.66 o 
 -10   1   7    16682.07    17032.72    461.33 o 
  -9   1   7      303.48      328.34    138.75 o 
  -8   1   7      371.98      945.61    254.38 o 
  -7   1   7     1451.78     1779.64    109.35 o 
  -6   1   7    19690.65    21285.79    624.28 o 
  -5   1   7     1199.99     1482.12     99.92 o 
  -4   1   7    36283.84    37109.20    855.68 o 
  -3   1   7    15528.58    17106.29    369.55 o 
  -2   1   7    40331.57    41518.29    923.84 o 
  -1   1   7   145510.33   137354.56   2944.59 o 
   0   1   7      179.51      210.98     51.27 o 
   1   1   7    13313.46    14345.42    391.43 o 
   2   1   7      522.62      605.88     51.29 o 
   3   1   7    60297.38    59355.79   1187.65 o 
   4   1   7    15836.70    17226.25    347.38 o 
   5   1   7     2972.04     2926.73     93.35 o 
   6   1   7      117.16      103.21     46.43 o 
   7   1   7     1460.95     1486.24     91.83 o 
   8   1   7     6576.47     6389.29    288.69 o 
   9   1   7      485.86      405.91    120.88 o 
  10   1   7     3418.20     3377.36    245.13 o 
  11   1   7      390.59      584.59    214.07 o 
  12   1   7     3161.54     3963.96    390.34 o 
 -14   2   7     1790.04     2163.38    202.60 o 
 -13   2   7     3503.25     3488.78    228.11 o 
 -12   2   7     1601.47     1582.07    134.85 o 
 -11   2   7     1933.28     1971.55    136.43 o 
 -10   2   7      280.45      236.11     89.46 o 
  -9   2   7     6553.16     6425.41    275.36 o 
  -8   2   7      932.30      712.83     94.14 o 
  -7   2   7     2667.40     2905.36    318.90 o 
  -6   2   7     1475.33     1723.45    163.21 o 
  -5   2   7    11220.15    12372.64    356.17 o 
  -4   2   7    15311.69    16618.77    398.83 o 
  -3   2   7     2268.35     2957.45    114.48 o 
  -2   2   7      743.31      636.31     51.56 o 
  -1   2   7    22610.80    21960.22    508.56 o 
   0   2   7    81551.45    78105.78   1690.17 o 
   1   2   7    61329.94    58407.82   1274.89 o 
   2   2   7    15205.57    13223.04    286.98 o 
   3   2   7     6959.43     6839.36    224.76 o 
   4   2   7     5840.49     6282.25    197.69 o 
   5   2   7     1583.90     1694.63     91.61 o 
   6   2   7      612.15      880.63     95.78 o 
   7   2   7      416.62      420.27     63.68 o 
   8   2   7     1999.10     1981.51    112.37 o 
   9   2   7     6369.96     6427.16    268.32 o 
  10   2   7     1558.20     1501.10    212.84 o 
  11   2   7      249.53      265.07    223.85 o 
  12   2   7       28.26      -24.05    236.61 o 
 -14   3   7       31.16       11.03    138.96 o 
 -13   3   7      590.65      690.34    154.62 o 
 -12   3   7      814.13      906.93    144.70 o 
 -11   3   7       19.04        2.41     80.63 o 
 -10   3   7     4523.47     4133.05    195.43 o 
  -9   3   7     4753.64     5128.84    285.41 o 
  -8   3   7       91.56      282.01     71.17 o 
  -7   3   7     1625.45     1608.80    101.66 o 
  -6   3   7    10946.28    11255.80    340.50 o 
  -5   3   7     2174.02     2383.54     93.31 o 
  -4   3   7     8183.66     7985.48    209.00 o 
  -3   3   7     9648.97     9599.02    241.22 o 
  -2   3   7       31.03      146.42     52.06 o 
  -1   3   7    13923.91    14814.30    357.93 o 
   0   3   7     4506.75     4496.43    140.73 o 
   1   3   7      305.20      377.64     57.17 o 
   2   3   7     2878.53     2986.42    110.10 o 
   3   3   7    11436.02    11543.40    257.58 o 
   4   3   7      925.97     1046.59     67.64 o 
   5   3   7     3055.82     2764.29    107.88 o 
   6   3   7     2252.95     2185.43    110.91 o 
   7   3   7      636.79      484.01     68.29 o 
   8   3   7     3484.96     3750.83    165.55 o 
   9   3   7     1182.17     1271.99    115.74 o 
  10   3   7      276.89      293.95    154.48 o 
  11   3   7      126.61       89.82    230.36 o 
  12   3   7      360.93      382.49    316.59 o 
 -13   4   7     3471.49     3352.25    225.40 o 
 -12   4   7     2266.82     1894.77    239.99 o 
 -11   4   7     2660.80     2448.54    318.68 o 
 -10   4   7      415.30      441.62     90.67 o 
  -9   4   7     5764.29     6285.14    241.27 o 
  -8   4   7     1076.69     1151.98    162.13 o 
  -7   4   7      753.61      679.17     71.61 o 
  -6   4   7       13.03       89.68     51.55 o 
  -5   4   7    17134.98    16621.03    397.87 o 
  -4   4   7    19789.06    21353.40    494.04 o 
  -3   4   7     1373.71     1317.08    140.92 o 
  -2   4   7       17.20      507.00    300.65 o 
  -1   4   7    31829.33    31797.22    807.01 o 
   0   4   7    90658.13    89604.04   1887.98 o 
   1   4   7    37164.20    38119.92    848.33 o 
   2   4   7    37074.29    38072.42    951.76 o 
   3   4   7     5338.21     6273.31    267.50 o 
   4   4   7     2187.93     2171.82    117.12 o 
   5   4   7     1859.05     2016.65     91.68 o 
   6   4   7      106.23      131.04     50.79 o 
   7   4   7      207.44      163.28     96.19 o 
   8   4   7     3572.42     3447.06    158.96 o 
   9   4   7     7510.32     7634.04    238.44 o 
  10   4   7      989.82      772.07    169.69 o 
  11   4   7      488.11      150.27    201.93 o 
 -13   5   7       68.47      -14.17    125.00 o 
 -12   5   7     3498.76     3630.43    274.15 o 
 -11   5   7     3657.46     4263.36    275.03 o 
 -10   5   7     2172.76     2103.19    147.17 o 
  -9   5   7     9969.52     9916.14    334.93 o 
  -8   5   7     1380.37     1491.63    114.24 o 
  -7   5   7     1484.43     1422.02     92.27 o 
  -6   5   7     5307.97     4692.28    175.02 o 
  -5   5   7     5442.35     5226.57    155.50 o 
  -4   5   7     1268.82     1063.67     80.02 o 
  -3   5   7   106465.50   104120.72   2546.11 o 
  -2   5   7    21760.49    20736.06    544.53 o 
  -1   5   7    28586.18    27273.59    698.81 o 
   0   5   7    21770.36    21251.90    558.93 o 
   1   5   7     1268.90     1358.36     82.54 o 
   2   5   7    27160.76    28044.94    835.45 o 
   3   5   7      727.76      579.23     76.28 o 
   4   5   7      868.73      762.48     77.21 o 
   5   5   7     4240.71     4364.36    275.86 o 
   6   5   7     3564.63     3077.03    139.20 o 
   7   5   7     1417.89     1302.04     91.34 o 
   8   5   7      630.04      636.75     93.02 o 
   9   5   7        0.49       -1.41     70.34 o 
  10   5   7     1093.50     1437.35    130.54 o 
  11   5   7     4676.21     4963.70    519.63 o 
 -13   6   7       40.43     -196.21    135.85 o 
 -12   6   7       36.61      165.01    132.72 o 
 -11   6   7      208.71      265.08    119.96 o 
 -10   6   7     1023.24      883.29    140.10 o 
  -9   6   7     2241.88     2446.14    175.74 o 
  -8   6   7        8.97       -1.38     66.65 o 
  -7   6   7     1859.28     1549.20    108.27 o 
  -6   6   7      896.47      860.13     99.46 o 
  -5   6   7     8089.11     8113.39    218.26 o 
  -4   6   7      491.96      563.28    111.97 o 
  -3   6   7       20.15        4.15     45.99 o 
  -2   6   7    17542.14    17507.70    469.40 o 
  -1   6   7       47.18      261.13     58.30 o 
   0   6   7     1700.02     1719.84    145.17 o 
   1   6   7     5061.17     5419.65    182.71 o 
   2   6   7      423.03      752.80    174.13 o 
   3   6   7      341.74      409.99     74.15 o 
   4   6   7    16374.96    16278.98    572.25 o 
   5   6   7     3883.80     4438.45    225.42 o 
   6   6   7     1057.60     1317.67    124.15 o 
   7   6   7     6704.94     6922.13    271.47 o 
   8   6   7      163.30      168.53    100.58 o 
   9   6   7       10.62       23.58     80.18 o 
  10   6   7      281.43      396.49    110.70 o 
  11   6   7        1.46      -38.27    115.28 o 
 -12   7   7     2049.16     1982.12    320.23 o 
 -11   7   7     1788.23     1775.62    179.05 o 
 -10   7   7      963.28      783.19    132.60 o 
  -9   7   7     2483.96     2681.04    336.52 o 
  -8   7   7      663.49      532.04     90.60 o 
  -7   7   7     7147.59     6670.83    214.80 o 
  -6   7   7     2044.44     2201.19    128.95 o 
  -5   7   7     1043.51     1030.76     80.12 o 
  -4   7   7     1941.37     1954.09    101.13 o 
  -3   7   7    14092.06    13813.16    384.59 o 
  -2   7   7    21598.47    21277.28    562.89 o 
  -1   7   7      630.94      804.38     94.23 o 
   0   7   7     2908.28     2932.17    124.06 o 
   1   7   7     3094.98     2593.99    123.46 o 
   2   7   7    29966.78    27872.62   1663.05 o 
   3   7   7     9377.37     9136.54    358.03 o 
   4   7   7     4236.68     3717.01    234.12 o 
   5   7   7     2647.33     2802.12    175.10 o 
   6   7   7     2621.58     2628.72    177.38 o 
   7   7   7     4738.25     4728.10    214.92 o 
   8   7   7       76.10      177.66     82.93 o 
   9   7   7      422.20      346.37    103.21 o 
  10   7   7       66.96      208.30     98.94 o 
 -12   8   7      938.21     1152.96    177.46 o 
 -11   8   7       48.92      184.50    120.96 o 
 -10   8   7       17.06      -32.40    100.46 o 
  -9   8   7       26.32        4.72    105.03 o 
  -8   8   7     4188.92     3854.00    414.23 o 
  -7   8   7       21.06      110.77     63.16 o 
  -6   8   7     2705.14     2640.04    407.78 o 
  -5   8   7      419.81      543.14     68.29 o 
  -4   8   7     4113.67     3826.14    152.06 o 
  -3   8   7     1842.56     1821.80    102.02 o 
  -2   8   7     5642.66     6010.29    202.44 o 
  -1   8   7     2921.37     3409.75    137.92 o 
   0   8   7     2308.51     2361.77    113.50 o 
   1   8   7    18789.10    18150.58    627.39 o 
   2   8   7     1083.78      912.90    161.05 o 
   3   8   7     2289.20     2337.03    161.68 o 
   4   8   7      162.77      217.38     83.90 o 
   5   8   7     1141.92     1103.32    191.63 o 
   6   8   7     3472.66     3003.88    195.08 o 
   7   8   7     1829.24     1482.28    149.76 o 
   8   8   7      118.81      111.20     90.98 o 
   9   8   7       56.14      -15.97     96.30 o 
  10   8   7     1264.54     1316.86    151.19 o 
 -11   9   7       29.10      -48.99    117.81 o 
 -10   9   7        5.68       13.18    166.07 o 
  -9   9   7      753.93      615.19    120.60 o 
  -8   9   7      245.93      359.44    101.15 o 
  -7   9   7     1290.68     1210.93    118.89 o 
  -6   9   7       75.74       91.75     73.69 o 
  -5   9   7      273.87      349.16     59.86 o 
  -4   9   7     1212.12     1329.54     95.58 o 
  -3   9   7     2923.69     2870.01    134.13 o 
  -2   9   7      879.07      890.93     79.41 o 
  -1   9   7       20.81       97.07     58.05 o 
   0   9   7     2469.26     2737.73    136.20 o 
   1   9   7       76.34      183.37     82.11 o 
   2   9   7     6030.59     6083.84    276.20 o 
   3   9   7       69.69      119.88    170.08 o 
   4   9   7     1069.64     1043.66    120.79 o 
   5   9   7      811.26      882.86    117.03 o 
   6   9   7       47.14       25.04     78.94 o 
   7   9   7      310.98      144.04    271.85 o 
   8   9   7       31.32       40.50     92.76 o 
   9   9   7        8.83      -12.39     96.88 o 
 -11  10   7      381.28      503.30    138.26 o 
 -10  10   7      236.09      218.76    116.91 o 
  -9  10   7       60.10      115.37     98.59 o 
  -8  10   7     4463.89     4428.26    241.64 o 
  -7  10   7       35.13      159.52    116.91 o 
  -6  10   7     1787.27     2437.41    164.48 o 
  -5  10   7       44.34       67.72     71.02 o 
  -4  10   7     4239.68     4259.51    209.05 o 
  -3  10   7     4499.49     4678.84    183.20 o 
  -2  10   7     6056.57     6522.54    275.90 o 
  -1  10   7     2202.40     2322.18    122.17 o 
   0  10   7     6645.97     6092.85    277.53 o 
   1  10   7    20306.34    20152.25    702.84 o 
   2  10   7     1928.45     1867.30    153.18 o 
   3  10   7       26.15       12.60     79.07 o 
   4  10   7      578.81      490.77    108.66 o 
   5  10   7     1864.72     1706.93    158.90 o 
   6  10   7     1332.30     1217.22    234.25 o 
   7  10   7     1573.43     1545.75    168.33 o 
   8  10   7      233.92      120.80    120.10 o 
   9  10   7      226.54      251.70    111.99 o 
 -10  11   7      806.72      791.40    148.96 o 
  -9  11   7       95.04       90.25    107.96 o 
  -8  11   7      122.39      124.21    103.60 o 
  -7  11   7      255.98      159.74    213.44 o 
  -6  11   7       17.09       78.65    190.38 o 
  -5  11   7      959.28     1078.37    306.78 o 
  -4  11   7     1830.19     1913.03    122.90 o 
  -3  11   7     3202.16     3382.60    158.90 o 
  -2  11   7     3864.74     4192.86    178.78 o 
  -1  11   7     2162.28     2247.49    163.42 o 
   0  11   7     1323.50     1336.73    134.17 o 
   1  11   7      177.49      174.15     88.63 o 
   2  11   7       47.36     -102.41     75.17 o 
   3  11   7      762.30      607.67    140.25 o 
   4  11   7      314.40      212.66     99.59 o 
   5  11   7        1.38     -101.88     81.72 o 
   6  11   7       67.80       39.10    112.11 o 
   7  11   7       30.26      144.27    150.53 o 
   8  11   7       32.73       25.92    121.88 o 
  -9  12   7       16.01       69.72    132.35 o 
  -8  12   7     2200.68     2226.41    193.20 o 
  -7  12   7        2.43      -78.90    123.68 o 
  -6  12   7      339.07      351.05    146.90 o 
  -5  12   7      641.21      632.21    128.19 o 
  -4  12   7     1723.42     1823.14    816.31 o 
  -3  12   7     2897.42     3006.44    251.62 o 
  -2  12   7      621.05      628.65    128.21 o 
  -1  12   7      121.21       18.76     89.27 o 
   0  12   7     2200.66     2408.21    209.43 o 
   1  12   7     2903.21     2764.56    275.73 o 
   2  12   7      851.42      974.76    336.52 o 
   3  12   7     3370.25     3748.26    307.69 o 
   4  12   7      353.99      505.17    129.43 o 
   5  12   7     1529.03     2008.67    200.16 o 
   6  12   7     3960.47     4241.67    275.97 o 
   7  12   7       51.73       35.76    120.64 o 
  -8  13   7       97.00      106.62    202.16 o 
  -7  13   7      656.89      708.16    182.66 o 
  -6  13   7     1700.97     2039.51   1076.24 o 
  -5  13   7      198.52      147.18    107.24 o 
  -4  13   7       96.42       73.47     94.83 o 
  -3  13   7       71.18       38.77     79.81 o 
  -2  13   7      822.85      648.75    124.83 o 
  -1  13   7      241.46       87.82    100.05 o 
   0  13   7      155.79      145.01     99.11 o 
   1  13   7      373.03      396.42    117.74 o 
   2  13   7     1986.96     1967.39    207.55 o 
   3  13   7     1564.75     1723.88    338.02 o 
   4  13   7      466.57      394.60    183.99 o 
   5  13   7       53.00        7.52    116.03 o 
   6  13   7      390.02      178.94    128.78 o 
  -6  14   7       86.79      -52.65    713.65 o 
  -5  14   7      844.69     1076.44    746.94 o 
  -4  14   7        7.51        4.13    176.15 o 
  -3  14   7      253.91     2138.44   1299.96 o 
  -2  14   7      607.04      669.86    148.14 o 
  -1  14   7      399.25      409.37    121.96 o 
   0  14   7      613.09      663.65    183.11 o 
   1  14   7      197.85      276.31    170.45 o 
   2  14   7       25.17       53.67    116.43 o 
   3  14   7      233.45      143.63    130.26 o 
   4  14   7     1293.01      924.26    190.76 o 
  -4  15   7        7.07      184.09    450.70 o 
  -3  15   7       59.40       63.42    200.78 o 
  -2  15   7      229.74      208.25    120.10 o 
  -1  15   7       52.98       47.59    113.46 o 
   0  15   7       66.35      125.38    157.79 o 
   1  15   7       48.28      115.08    125.04 o 
   2  15   7      241.02      364.02    145.85 o 
 -14   0   8      346.49      385.53    333.64 o 
 -13   0   8     1984.45     2057.99    224.22 o 
 -12   0   8     2131.91     2199.61    208.66 o 
 -11   0   8    12045.02    12388.54    547.08 o 
 -10   0   8    31438.59    33422.21   1159.12 o 
  -9   0   8     7085.34     7517.05    365.58 o 
  -8   0   8      208.48      120.57    102.61 o 
  -7   0   8      603.53     1159.42    393.55 o 
  -6   0   8    39324.91    40655.03   1347.04 o 
  -5   0   8    14146.96    14431.39    908.40 o 
  -4   0   8     1486.17     1690.56    131.18 o 
  -3   0   8     1763.18     1529.81    170.81 o 
  -2   0   8     2252.43     3690.43    541.06 o 
  -1   0   8    42179.24    45105.91   1413.42 o 
   0   0   8     9335.91     9279.29    342.08 o 
   1   0   8    24315.13    24402.27    796.87 o 
   2   0   8     7048.76     6859.46    220.22 o 
   3   0   8    82191.73    77736.24   2015.71 o 
   4   0   8    53055.41    53361.46   1511.15 o 
   5   0   8      453.86      314.95     55.95 o 
   6   0   8      174.47       95.77     50.27 o 
   7   0   8      286.41      354.33    166.44 o 
   8   0   8    18213.58    17632.50    938.87 o 
   9   0   8       27.24     -118.53    148.23 o 
  10   0   8      529.66      943.70    224.85 o 
  11   0   8      110.36      129.85    315.34 o 
 -14   1   8      266.28       66.55    181.77 o 
 -13   1   8      342.87      269.78    109.53 o 
 -12   1   8       51.29       35.39     90.00 o 
 -11   1   8      208.01      102.62     87.84 o 
 -10   1   8     3262.94     3721.72    251.82 o 
  -9   1   8     8141.98     9011.57    528.89 o 
  -8   1   8    12423.65    13373.16    506.52 o 
  -7   1   8     9491.86     9728.51    290.01 o 
  -6   1   8    10244.11     9898.07    335.03 o 
  -5   1   8     2283.61     2288.03    168.29 o 
  -4   1   8       48.65      128.31     37.81 o 
  -3   1   8      932.04      758.85     70.52 o 
  -2   1   8      659.77      421.45     59.01 o 
  -1   1   8     5578.78     5198.18    157.66 o 
   0   1   8     9543.74     9846.25    516.99 o 
   1   1   8     6035.58     5764.73    189.48 o 
   2   1   8      455.01      379.61     35.05 o 
   3   1   8      253.76      269.20     35.25 o 
   4   1   8     7598.44     7613.64    179.19 o 
   5   1   8     7881.47     7876.11    187.59 o 
   6   1   8     4865.70     4665.75    160.73 o 
   7   1   8     3354.13     3586.59    145.64 o 
   8   1   8        8.63       25.57    103.45 o 
   9   1   8      148.19      112.56    115.33 o 
  10   1   8      133.94       34.01    136.80 o 
  11   1   8       25.34     -142.46    211.95 o 
 -14   2   8      661.84      969.63    173.55 o 
 -13   2   8      343.36      398.10    144.80 o 
 -12   2   8      351.26      297.60    104.14 o 
 -11   2   8     1566.16     1403.70    126.60 o 
 -10   2   8    14769.32    15329.43    427.74 o 
  -9   2   8       44.79      145.83     79.16 o 
  -8   2   8      270.87      316.64     81.44 o 
  -7   2   8     4641.49     5147.05    285.72 o 
  -6   2   8     6182.25     6088.73    203.59 o 
  -5   2   8      157.36      269.80     46.42 o 
  -4   2   8    24866.55    26197.44    706.14 o 
  -3   2   8     4068.73     4496.80    182.42 o 
  -2   2   8    28200.43    30109.83    686.82 o 
  -1   2   8    69315.13    67591.66   1480.16 o 
   0   2   8     7063.20     7501.58    205.32 o 
   1   2   8      406.53      332.72     41.62 o 
   2   2   8     2238.94     2017.29     71.94 o 
   3   2   8    11668.75    11440.87    279.91 o 
   4   2   8     8853.97     8568.03    193.20 o 
   5   2   8     1442.78     1338.73     99.86 o 
   6   2   8     1748.71     1871.11     99.28 o 
   7   2   8      151.84      195.68     61.07 o 
   8   2   8     2320.22     2458.41    222.80 o 
   9   2   8      738.71     1037.49    142.66 o 
  10   2   8     2179.11     2254.13    181.93 o 
  11   2   8      188.96      -72.19    295.03 o 
 -13   3   8     3732.46     3891.34    398.69 o 
 -12   3   8     3542.07     3549.76    471.52 o 
 -11   3   8     3366.70     3418.02    424.67 o 
 -10   3   8      102.88      115.16     87.50 o 
  -9   3   8     6377.77     6938.72    400.60 o 
  -8   3   8     3314.14     3525.02    320.13 o 
  -7   3   8     8663.23     9129.94    275.06 o 
  -6   3   8      963.88     1018.51     90.25 o 
  -5   3   8    15172.52    14931.11    367.97 o 
  -4   3   8     8377.18     8410.99    224.58 o 
  -3   3   8      310.84      332.28     44.06 o 
  -2   3   8      590.53      680.86     57.67 o 
  -1   3   8    26602.15    26931.73    621.06 o 
   0   3   8   100239.44   101107.16   2186.33 o 
   1   3   8    46329.52    45920.41   1019.66 o 
   2   3   8    77343.37    76399.30   1665.00 o 
   3   3   8    21791.87    20055.72    472.71 o 
   4   3   8      104.19       53.93     38.10 o 
   5   3   8      268.15      207.76     58.79 o 
   6   3   8      130.45      136.65     54.72 o 
   7   3   8       73.13      -18.95     52.23 o 
   8   3   8     4262.40     4467.94    228.29 o 
   9   3   8     5908.82     6387.03    290.07 o 
  10   3   8     2359.50     2070.79    520.26 o 
  11   3   8      745.62      624.91    336.14 o 
 -13   4   8      263.21      386.27    143.01 o 
 -12   4   8     1497.88     1739.33    290.26 o 
 -11   4   8      754.00      803.36    115.12 o 
 -10   4   8      391.91      245.01     90.60 o 
  -9   4   8     2162.93     2062.23    176.71 o 
  -8   4   8     2166.31     2199.00    140.59 o 
  -7   4   8     2602.24     2816.42    146.46 o 
  -6   4   8     3258.19     2923.83    139.24 o 
  -5   4   8     5367.81     5174.94    156.65 o 
  -4   4   8       97.44      -25.30     40.81 o 
  -3   4   8    19283.56    18030.79    423.37 o 
  -2   4   8    56446.38    56246.88   1401.04 o 
  -1   4   8     1751.52     1468.17     88.64 o 
   0   4   8    22500.82    21480.78    554.04 o 
   1   4   8    12976.80    13788.15    342.07 o 
   2   4   8     5129.03     5517.86    163.26 o 
   3   4   8      890.61      922.99     55.16 o 
   4   4   8       24.01        4.21     49.04 o 
   5   4   8     3155.93     3121.50    119.52 o 
   6   4   8       13.79      -27.26     46.74 o 
   7   4   8      321.91      200.40     62.75 o 
   8   4   8     2967.34     3429.45    149.33 o 
   9   4   8      355.09      307.26     87.91 o 
  10   4   8      558.18      560.22    213.93 o 
  11   4   8     3186.69     4664.91    550.46 o 
 -13   5   8      969.45      478.59    268.21 o 
 -12   5   8      340.33      270.76    140.70 o 
 -11   5   8     1426.97     1549.02    176.35 o 
 -10   5   8     1111.12     1297.67    131.32 o 
  -9   5   8     6191.58     6571.09    255.41 o 
  -8   5   8     4963.24     5284.65    213.95 o 
  -7   5   8     7558.98     7877.66    424.11 o 
  -6   5   8     5443.54     5638.39    370.37 o 
  -5   5   8     1472.98     1659.81    114.19 o 
  -4   5   8      141.27      277.62     79.09 o 
  -3   5   8     2242.71     2564.80    115.32 o 
  -2   5   8      551.84      485.38     60.66 o 
  -1   5   8     1126.85     1444.45     86.31 o 
   0   5   8     9437.77    10851.84    325.72 o 
   1   5   8      491.21      748.89     78.26 o 
   2   5   8      478.90      695.91     56.88 o 
   3   5   8       79.41        3.64     68.33 o 
   4   5   8    18294.08    17734.44    522.12 o 
   5   5   8    16894.89    16208.06    491.26 o 
   6   5   8     4825.94     4667.46    234.94 o 
   7   5   8     8578.00     8758.65    277.27 o 
   8   5   8      577.30      517.64     89.51 o 
   9   5   8      983.15     1029.55    179.57 o 
  10   5   8       53.68     -101.11    176.72 o 
  11   5   8       65.74      178.22    284.01 o 
 -13   6   8      122.49       51.20    145.55 o 
 -12   6   8     4265.14     4156.06    279.12 o 
 -11   6   8     5629.30     6052.82    357.58 o 
 -10   6   8     3286.34     3144.33    228.86 o 
  -9   6   8     8540.58     8273.07    297.27 o 
  -8   6   8      509.18      437.08    113.30 o 
  -7   6   8     7929.55     8298.06    487.64 o 
  -6   6   8     2302.73     2602.97    129.36 o 
  -5   6   8     4515.08     4491.77    145.19 o 
  -4   6   8     8146.86     7964.17    251.87 o 
  -3   6   8    10852.85    10947.75    318.99 o 
  -2   6   8     1367.07     1546.36    110.42 o 
  -1   6   8     1042.14     1478.55    122.15 o 
   0   6   8     2120.11     2340.96    114.22 o 
   1   6   8     3545.91     3282.27    147.76 o 
   2   6   8    37318.29    35796.05   1148.17 o 
   3   6   8    10983.42    10975.95    432.78 o 
   4   6   8     9875.28     9383.46    371.41 o 
   5   6   8     6457.97     6663.91    559.86 o 
   6   6   8      831.25      850.19    111.59 o 
   7   6   8     4492.48     4496.98    209.79 o 
   8   6   8      139.65      169.74     87.38 o 
   9   6   8      970.86     1049.89    129.11 o 
  10   6   8        8.59       88.26    100.49 o 
 -12   7   8      171.58      234.14    148.08 o 
 -11   7   8     1400.77     1986.73    272.85 o 
 -10   7   8      309.28      541.73    246.78 o 
  -9   7   8      299.97      340.82     92.51 o 
  -8   7   8     5880.91     6191.70    235.72 o 
  -7   7   8     1688.97     2252.30    182.35 o 
  -6   7   8       33.79        1.38     58.12 o 
  -5   7   8     4973.89     5193.31    186.87 o 
  -4   7   8      488.26      628.83     78.96 o 
  -3   7   8     1256.17     1365.60     87.47 o 
  -2   7   8    12295.58    11899.49    345.28 o 
  -1   7   8       39.03      148.38     69.24 o 
   0   7   8      235.41      177.26     52.60 o 
   1   7   8     5109.44     4879.89    228.28 o 
   2   7   8        3.25      165.36     74.00 o 
   3   7   8      950.41      844.16    145.14 o 
   4   7   8      378.26      559.99    138.87 o 
   5   7   8      291.84      382.60     95.35 o 
   6   7   8      857.76      635.16    227.73 o 
   7   7   8      756.15      682.25    103.50 o 
   8   7   8       34.27      -33.80     80.08 o 
   9   7   8       21.19       35.08     92.01 o 
  10   7   8      451.36      585.30    120.39 o 
 -12   8   8      171.93      176.43    140.92 o 
 -11   8   8      717.56      374.99    132.79 o 
 -10   8   8      318.26      126.19    117.74 o 
  -9   8   8     1367.96      977.86    178.60 o 
  -8   8   8      104.73       73.70     78.50 o 
  -7   8   8     3564.75     3644.31    407.61 o 
  -6   8   8      262.47      334.58     68.60 o 
  -5   8   8      504.32      537.61     99.71 o 
  -4   8   8      330.27      237.58     58.42 o 
  -3   8   8     5821.39     5751.30    202.35 o 
  -2   8   8    11316.76    11420.97    337.32 o 
  -1   8   8     4313.87     4754.18    178.94 o 
   0   8   8     1909.54     1882.79    109.95 o 
   1   8   8     2098.81     2033.35    164.06 o 
   2   8   8     8625.90     9326.96    371.95 o 
   3   8   8     4783.37     4963.65    243.68 o 
   4   8   8     2309.96     2307.27    165.19 o 
   5   8   8     3850.72     4165.70    460.85 o 
   6   8   8        9.14      124.79    184.11 o 
   7   8   8      930.36      760.56    124.30 o 
   8   8   8       72.75       47.87     89.97 o 
   9   8   8       51.27       65.87    102.17 o 
  10   8   8       19.33      -40.90    106.60 o 
 -11   9   8       20.00       69.32    129.41 o 
 -10   9   8        1.64       29.71    107.93 o 
  -9   9   8       31.18      -19.34     96.99 o 
  -8   9   8     6844.47     5979.85    544.07 o 
  -7   9   8       43.62       21.75    100.11 o 
  -6   9   8      895.18      669.85    231.92 o 
  -5   9   8       22.29        3.11     61.36 o 
  -4   9   8     2851.10     2920.61    143.57 o 
  -3   9   8     6653.67     7229.94    243.10 o 
  -2   9   8     2619.09     2283.17    154.30 o 
  -1   9   8     4807.49     5175.32    192.91 o 
   0   9   8     3856.67     4058.63    217.73 o 
   1   9   8    24946.47    24300.35   1118.73 o 
   2   9   8     8554.09     8071.26    412.22 o 
   3   9   8       15.57       58.84     82.36 o 
   4   9   8     2463.83     2737.47    189.05 o 
   5   9   8      858.17      852.53    125.41 o 
   6   9   8      959.14     1092.79    259.31 o 
   7   9   8      386.42      750.40    156.29 o 
   8   9   8      267.60       13.13     95.59 o 
   9   9   8       79.20       25.21    100.10 o 
 -10  10   8      224.27      230.14    120.52 o 
  -9  10   8        9.09       45.18    103.02 o 
  -8  10   8      121.06      330.43    227.61 o 
  -7  10   8      846.45      688.81    183.28 o 
  -6  10   8       16.63      139.92    103.80 o 
  -5  10   8      788.49      680.56     95.15 o 
  -4  10   8     1549.42     1496.37    112.00 o 
  -3  10   8     1142.90     1215.85    100.30 o 
  -2  10   8      273.25      197.79     66.61 o 
  -1  10   8     2807.71     2766.77    139.12 o 
   0  10   8        8.70       50.68     81.29 o 
   1  10   8       38.31       91.75     85.47 o 
   2  10   8      332.98      324.59     95.43 o 
   3  10   8       53.81      -54.95     75.55 o 
   4  10   8      202.31      127.61    127.97 o 
   5  10   8       17.04       53.86     95.85 o 
   6  10   8      299.72      337.28    116.16 o 
   7  10   8      812.43      638.11    141.89 o 
   8  10   8      302.91      271.41    164.69 o 
 -10  11   8       13.85       64.74    115.88 o 
  -9  11   8       21.45       88.59    109.35 o 
  -8  11   8     3252.03     3288.57    210.72 o 
  -7  11   8      618.70      559.49    389.91 o 
  -6  11   8      736.64     1007.23    305.65 o 
  -5  11   8      293.20      282.65    299.65 o 
  -4  11   8     2086.19     2401.31    139.89 o 
  -3  11   8     5039.69     5598.26    217.95 o 
  -2  11   8      611.34      488.23     82.76 o 
  -1  11   8       39.97      238.66     88.49 o 
   0  11   8      130.14       78.47     86.99 o 
   1  11   8     3790.13     3644.39    218.62 o 
   2  11   8      228.02      134.80     94.25 o 
   3  11   8     3845.88     3989.13    244.27 o 
   4  11   8       44.09      325.81    118.29 o 
   5  11   8     3536.25     3696.40    244.28 o 
   6  11   8     5322.23     5546.93    311.41 o 
   7  11   8       27.05      100.45    122.45 o 
  -9  12   8      200.29      251.12    122.65 o 
  -8  12   8       56.40      147.51    118.57 o 
  -7  12   8      400.30     1942.42    829.21 o 
  -6  12   8      310.13     2154.73   1061.82 o 
  -5  12   8      690.34      993.71    110.77 o 
  -4  12   8        1.92      -25.20     71.75 o 
  -3  12   8       85.62       27.97     76.69 o 
  -2  12   8      393.56      289.70    102.16 o 
  -1  12   8     1042.42      896.79    136.36 o 
   0  12   8       92.76      324.24    101.66 o 
   1  12   8      231.03      134.08    136.61 o 
   2  12   8     1578.20     1418.25    158.14 o 
   3  12   8     1165.28     1367.13    160.09 o 
   4  12   8      933.97     1217.51    276.36 o 
   5  12   8       35.94      132.46    116.25 o 
   6  12   8       70.12      131.90    173.21 o 
  -7  13   8      186.68      367.23    161.65 o 
  -6  13   8      598.73     5359.50   1724.84 o 
  -5  13   8      376.03      245.38    116.78 o 
  -4  13   8      417.66      465.18     99.03 o 
  -3  13   8     1037.94     1494.93    232.24 o 
  -2  13   8      234.80      303.99    107.63 o 
  -1  13   8      184.00      109.49    118.94 o 
   0  13   8      464.80      741.90    136.50 o 
   1  13   8      749.42      621.62    129.28 o 
   2  13   8        5.26       82.94    104.68 o 
   3  13   8      135.63      233.29    124.45 o 
   4  13   8      150.38      -18.21    116.12 o 
   5  13   8        4.55      101.91    181.11 o 
  -6  14   8      458.86      560.99    177.47 o 
  -5  14   8       39.27      100.10    122.31 o 
  -4  14   8       83.36      266.46    196.77 o 
  -3  14   8      229.45      104.60    119.37 o 
  -2  14   8      646.28      877.50    147.67 o 
  -1  14   8      200.92      135.28    115.81 o 
   0  14   8      220.34      203.65    122.75 o 
   1  14   8       23.91       12.67    119.99 o 
   2  14   8      550.19      536.91    139.42 o 
   3  14   8      863.76     1003.26    165.40 o 
   4  14   8      271.49      328.53    140.03 o 
  -3  15   8      119.32      313.33    201.03 o 
  -2  15   8      190.28      228.70    129.59 o 
  -1  15   8      120.55       33.78    128.26 o 
   0  15   8     1756.50     1726.92    192.14 o 
   1  15   8        4.08     -127.56    188.25 o 
 -14   1   9      533.93      424.91    153.37 o 
 -13   1   9      561.26      570.83    125.55 o 
 -12   1   9      120.58      250.60    125.22 o 
 -11   1   9     3527.15     3124.30    291.62 o 
 -10   1   9    27380.70    27400.67    688.83 o 
  -9   1   9     3566.10     4088.61    230.25 o 
  -8   1   9     1512.67     1471.65    116.72 o 
  -7   1   9     3487.24     3855.55    166.90 o 
  -6   1   9    15434.82    15889.29    552.30 o 
  -5   1   9    20551.70    22304.40    588.97 o 
  -4   1   9     4094.86     4961.45    147.59 o 
  -3   1   9     1170.66     1180.76     76.79 o 
  -2   1   9     2337.91     2554.24    107.09 o 
  -1   1   9    38322.46    40900.59    917.24 o 
   0   1   9      796.68     1056.26    186.53 o 
   1   1   9    10489.36    10163.53    266.06 o 
   2   1   9     5285.51     5653.16    137.24 o 
   3   1   9    45429.24    46399.47    870.76 o 
   4   1   9    39359.40    38153.80    728.47 o 
   5   1   9      789.89      859.31    106.38 o 
   6   1   9     2661.29     2962.00    128.03 o 
   7   1   9       56.61      -45.05    100.79 o 
   8   1   9     7225.63     6990.50    457.10 o 
   9   1   9       64.45      -13.80    132.81 o 
  10   1   9      356.44      202.28    148.76 o 
 -13   2   9      811.76      712.71    123.80 o 
 -12   2   9     1804.17     1645.63    176.96 o 
 -11   2   9      574.87      652.84    108.89 o 
 -10   2   9      785.40      714.06    134.16 o 
  -9   2   9     6878.77     7079.35    249.69 o 
  -8   2   9    18521.11    19855.92    838.01 o 
  -7   2   9    20068.62    20513.62    993.58 o 
  -6   2   9    20471.36    21042.30    529.70 o 
  -5   2   9      791.44      681.29     64.69 o 
  -4   2   9      203.15      256.66     66.50 o 
  -3   2   9      146.48      258.37     44.63 o 
  -2   2   9     1142.26     1094.67     72.84 o 
  -1   2   9    13817.69    13076.76    331.86 o 
   0   2   9    37844.00    37693.35    850.91 o 
   1   2   9    21170.25    20186.97    478.96 o 
   2   2   9    19962.26    19840.23    458.01 o 
   3   2   9     3398.00     3194.21     94.37 o 
   4   2   9     1001.64     1102.45     57.17 o 
   5   2   9     8815.88     9159.53    247.64 o 
   6   2   9     2773.36     2913.30    199.96 o 
   7   2   9     4092.86     4405.34    199.36 o 
   8   2   9       56.83       50.76    151.40 o 
   9   2   9     1013.67     1037.25    166.65 o 
  10   2   9      340.99      280.48    144.52 o 
  11   2   9      233.73     -140.87    310.58 o 
 -13   3   9      280.25      294.66    136.64 o 
 -12   3   9     1056.30     1066.07    124.23 o 
 -11   3   9       15.46       91.41     95.37 o 
 -10   3   9      646.66      487.59     99.51 o 
  -9   3   9      474.47      483.79     96.46 o 
  -8   3   9      966.08     1296.74    109.33 o 
  -7   3   9     3396.67     3737.95    193.85 o 
  -6   3   9     6240.37     6223.59    230.57 o 
  -5   3   9     1372.20     1454.79     81.50 o 
  -4   3   9     7081.09     6998.58    201.17 o 
  -3   3   9     2866.73     3035.36    138.08 o 
  -2   3   9      197.99      206.84     48.38 o 
  -1   3   9    20889.53    21856.37    644.31 o 
   0   3   9      593.86      800.01     62.49 o 
   1   3   9      196.29      245.19     80.43 o 
   2   3   9    13706.52    13506.23    338.24 o 
   3   3   9      862.81      895.10    110.34 o 
   4   3   9     1505.02     1397.67     88.92 o 
   5   3   9     5278.74     5574.32    193.74 o 
   6   3   9        0.22      -34.55     52.07 o 
   7   3   9       15.85       38.51     65.43 o 
   8   3   9     3563.08     4212.14    405.58 o 
   9   3   9       67.15      107.78    132.80 o 
  10   3   9        5.97      -52.48    135.61 o 
  11   3   9      571.17      770.30    334.39 o 
 -13   4   9     1190.18      909.30    259.70 o 
 -12   4   9     1285.25      967.71    178.76 o 
 -11   4   9     3047.63     3054.14    172.31 o 
 -10   4   9       75.27       49.00     85.67 o 
  -9   4   9     5989.83     6395.50    260.47 o 
  -8   4   9     7437.83     7463.80    275.89 o 
  -7   4   9    11051.02    10855.20    346.76 o 
  -6   4   9    11497.31    10918.52    339.51 o 
  -5   4   9     2693.77     2599.17    105.93 o 
  -4   4   9     5050.46     4965.37    154.15 o 
  -3   4   9      398.75      468.40     76.06 o 
  -2   4   9    11533.56    11635.85    292.79 o 
  -1   4   9     2641.60     2526.86    120.66 o 
   0   4   9    21872.70    22205.91    545.05 o 
   1   4   9    12236.38    14040.28    352.38 o 
   2   4   9     6048.22     6758.73    193.78 o 
   3   4   9     2815.60     2945.43    148.52 o 
   4   4   9     3887.73     3654.77    239.92 o 
   5   4   9     8993.95     9030.32    275.22 o 
   6   4   9     3299.34     3382.21    152.35 o 
   7   4   9     5833.80     5962.36    219.63 o 
   8   4   9       21.22      -97.59     71.42 o 
   9   4   9     1047.29      981.19    163.14 o 
  10   4   9     1082.10     1063.59    197.16 o 
  11   4   9      565.04     1039.51    368.48 o 
 -13   5   9      271.00      196.94    156.76 o 
 -12   5   9     1913.08     1930.11    205.25 o 
 -11   5   9     4013.95     4034.42    286.39 o 
 -10   5   9     1052.17     1141.42    126.72 o 
  -9   5   9     9911.56     9288.25    326.64 o 
  -8   5   9     2316.92     2411.00    161.02 o 
  -7   5   9     4571.19     4621.87    193.13 o 
  -6   5   9      169.08      255.20     66.18 o 
  -5   5   9     3597.96     3467.49    125.18 o 
  -4   5   9     5570.60     5285.57    161.10 o 
  -3   5   9       57.05      131.27     41.15 o 
  -2   5   9    21518.41    22823.43    633.72 o 
  -1   5   9     4035.94     3958.36    158.35 o 
   0   5   9     4364.85     5361.23    191.61 o 
   1   5   9      215.64      198.85     84.50 o 
   2   5   9    15562.72    14521.72    400.92 o 
   3   5   9     6424.01     6269.46    237.93 o 
   4   5   9     2994.74     2922.25    154.38 o 
   5   5   9     6474.48     6562.89    293.68 o 
   6   5   9      565.45      567.64    119.18 o 
   7   5   9     2170.44     2392.71    155.68 o 
   8   5   9       53.56      -31.05     70.28 o 
   9   5   9      358.07      264.68     89.96 o 
  10   5   9       85.20     -105.18    185.50 o 
 -12   6   9       46.30       -4.96    153.66 o 
 -11   6   9     1411.84     1565.27    307.82 o 
 -10   6   9       99.09      128.38     96.09 o 
  -9   6   9     1849.99     1639.03    137.36 o 
  -8   6   9     1123.73     1577.02    122.74 o 
  -7   6   9      599.26      366.21     79.78 o 
  -6   6   9     1447.94     1312.39    100.35 o 
  -5   6   9     2204.73     2182.31    100.92 o 
  -4   6   9     1518.71     1493.85    104.13 o 
  -3   6   9      136.96      102.70     52.67 o 
  -2   6   9     2084.16     2028.32    107.28 o 
  -1   6   9      148.32      154.13     56.01 o 
   0   6   9     2015.09     2173.73    116.54 o 
   1   6   9      345.28      307.46     74.12 o 
   2   6   9      350.98      497.09     87.04 o 
   3   6   9     1758.09     1755.00    325.11 o 
   4   6   9     3782.38     4248.13    224.69 o 
   5   6   9      603.32      741.03    110.37 o 
   6   6   9      647.40      612.86    113.02 o 
   7   6   9     2216.99     2234.84    151.25 o 
   8   6   9      680.11      507.47    102.93 o 
   9   6   9       69.03       70.27     95.57 o 
  10   6   9      242.08      378.12    121.63 o 
 -12   7   9     1196.72      528.27    162.97 o 
 -11   7   9     2874.35     2359.14    261.82 o 
 -10   7   9     2394.55     2461.60    202.88 o 
  -9   7   9     7036.95     6030.65    367.29 o 
  -8   7   9     2160.38     2137.28    142.66 o 
  -7   7   9     4369.26     4085.66    181.34 o 
  -6   7   9      816.52     1032.00     91.04 o 
  -5   7   9     6322.27     6246.67    188.18 o 
  -4   7   9     6762.35     6507.71    223.50 o 
  -3   7   9      456.94      253.19     61.06 o 
  -2   7   9     1859.94     1779.93     91.51 o 
  -1   7   9      212.70      356.69     65.08 o 
   0   7   9     1167.48     1164.09     97.13 o 
   1   7   9      883.74      767.88    168.20 o 
   2   7   9    25355.84    26469.86    884.05 o 
   3   7   9     9440.87     9969.04    403.95 o 
   4   7   9     8899.74     9651.29    421.12 o 
   5   7   9    11497.61    11968.89    472.44 o 
   6   7   9       13.23      -30.98    200.66 o 
   7   7   9      866.29      829.24    109.78 o 
   8   7   9       85.98      125.93     92.93 o 
   9   7   9      520.53      735.53    157.14 o 
  10   7   9       91.34      183.01    113.97 o 
 -12   8   9     1011.90      807.78    216.58 o 
 -11   8   9      222.25      177.36    130.43 o 
 -10   8   9      199.58      102.19    114.78 o 
  -9   8   9      697.39      741.14    172.83 o 
  -8   8   9     8537.68     8493.28    301.99 o 
  -7   8   9     5483.04     5298.89    213.99 o 
  -6   8   9     1073.02      847.30     90.05 o 
  -5   8   9     6447.40     6223.01    220.73 o 
  -4   8   9      630.78      640.69     77.30 o 
  -3   8   9      906.22      946.59     90.47 o 
  -2   8   9     8714.25     8949.17    285.21 o 
  -1   8   9     6536.44     6548.18    227.00 o 
   0   8   9      451.72      511.77     78.89 o 
   1   8   9    18526.47    18283.49    642.91 o 
   2   8   9     3262.36     3373.30    194.72 o 
   3   8   9      409.84      378.92    126.09 o 
   4   8   9      207.14      224.49     89.30 o 
   5   8   9     1301.40     1250.67    142.56 o 
   6   8   9     3762.86     3375.80    223.79 o 
   7   8   9       57.89       80.91     96.82 o 
   8   8   9        0.16     -114.00     91.46 o 
   9   8   9      450.36      428.26    119.09 o 
 -11   9   9       12.07      123.65    133.97 o 
 -10   9   9       29.86      160.00    119.90 o 
  -9   9   9      251.87        1.30    177.60 o 
  -8   9   9       55.09      157.79    105.17 o 
  -7   9   9     1522.76     1640.43    727.97 o 
  -6   9   9       97.72       95.40     86.14 o 
  -5   9   9     1333.83     1241.01    163.71 o 
  -4   9   9     2600.34     2830.21    148.60 o 
  -3   9   9     1484.02     1246.57     98.89 o 
  -2   9   9     1148.45     1169.22     99.46 o 
  -1   9   9       30.29      133.29     66.21 o 
   0   9   9     7594.95     7850.34    334.54 o 
   1   9   9      498.02      734.94    200.91 o 
   2   9   9      253.19      451.05     98.84 o 
   3   9   9      243.05      328.87     94.52 o 
   4   9   9      330.24      290.62     94.40 o 
   5   9   9       10.30        8.37     91.32 o 
   6   9   9     1390.23     1271.26    149.37 o 
   7   9   9     1359.93     1269.33    155.14 o 
   8   9   9      483.13      389.15    120.94 o 
 -10  10   9      112.87      -43.76    181.73 o 
  -9  10   9       17.89       72.72    100.35 o 
  -8  10   9     4450.90     4448.85    324.99 o 
  -7  10   9      863.29     1001.34    522.64 o 
  -6  10   9      300.50      298.81     92.10 o 
  -5  10   9      484.82      660.80    101.12 o 
  -4  10   9     4120.56     4218.78    191.42 o 
  -3  10   9     8199.60     8963.39    297.65 o 
  -2  10   9       26.23      -42.65     64.43 o 
  -1  10   9      528.04      528.87    103.92 o 
   0  10   9       19.67       34.38     80.37 o 
   1  10   9     4946.00     4904.98    251.11 o 
   2  10   9      685.69      706.32    113.50 o 
   3  10   9     1181.50     1107.87    160.93 o 
   4  10   9        6.63       -2.98     90.26 o 
   5  10   9     1726.41     1786.91    174.07 o 
   6  10   9     4079.73     3546.54    485.79 o 
   7  10   9       13.73     -149.26     99.51 o 
   8  10   9        1.24     -131.98     97.00 o 
  -9  11   9       93.19       29.54    130.97 o 
  -8  11   9       35.85       69.82    101.36 o 
  -7  11   9        7.18      137.43    340.83 o 
  -6  11   9      358.89      703.25    145.93 o 
  -5  11   9      317.91      532.78    118.72 o 
  -4  11   9       50.52       91.40     74.59 o 
  -3  11   9        3.88       53.34     78.25 o 
  -2  11   9      374.15      110.08     91.31 o 
  -1  11   9      451.05      265.67     96.59 o 
   0  11   9       67.11       88.93     85.74 o 
   1  11   9      290.85      206.72     97.98 o 
   2  11   9       53.69      -14.13     89.65 o 
   3  11   9      637.90      710.17    125.32 o 
   4  11   9      539.37      365.83    118.07 o 
   5  11   9       14.37       11.84    105.45 o 
   6  11   9      118.20      274.66    123.00 o 
   7  11   9        5.56      105.69    127.68 o 
  -8  12   9     1379.68     1128.82    146.99 o 
  -7  12   9       95.75      330.38    172.46 o 
  -6  12   9      188.27      243.40    150.65 o 
  -5  12   9      418.79      337.66     96.57 o 
  -4  12   9      273.70      370.92     93.31 o 
  -3  12   9     2735.51     3103.38    197.01 o 
  -2  12   9      184.52      160.12    246.15 o 
  -1  12   9       65.75      171.28     94.13 o 
   0  12   9      607.43      814.31    126.74 o 
   1  12   9     1831.41     1748.33    169.38 o 
   2  12   9       39.46       87.10    146.26 o 
   3  12   9      680.26      725.47    136.29 o 
   4  12   9      325.27      207.41    130.77 o 
   5  12   9      950.36      988.27    162.52 o 
   6  12   9     1533.46     2228.17    209.89 o 
  -7  13   9      201.95      290.77    167.95 o 
  -6  13   9      391.42      399.81    181.98 o 
  -5  13   9      530.92      542.67    132.38 o 
  -4  13   9      275.82      299.01    100.44 o 
  -3  13   9       14.08       85.45    105.57 o 
  -2  13   9       82.88       87.47    103.46 o 
  -1  13   9      391.53      345.96    188.63 o 
   0  13   9       31.47      113.82    108.36 o 
   1  13   9      291.26      130.90    195.90 o 
   2  13   9      993.22     1022.73    156.95 o 
   3  13   9     1194.10     1218.87    338.65 o 
   4  13   9     1403.25     1600.29    306.06 o 
   5  13   9      329.99      349.92    153.37 o 
  -5  14   9      254.82       62.92    162.93 o 
  -4  14   9      130.11      173.01    129.28 o 
  -3  14   9      625.13      504.29    132.36 o 
  -2  14   9      199.74      520.06    143.01 o 
  -1  14   9      563.85      606.72    147.72 o 
   0  14   9     1064.46     1144.38    172.15 o 
   1  14   9        3.31       -7.13    120.74 o 
   2  14   9       22.10       63.63    122.38 o 
   3  14   9      357.82      341.91    145.67 o 
 -13   0  10      267.20      306.93    162.80 o 
 -12   0  10       74.25      -67.02    219.71 o 
 -11   0  10     5174.30     4967.63    303.13 o 
 -10   0  10    19196.41    19302.15   1003.79 o 
  -9   0  10     5647.67     5556.86    479.65 o 
  -8   0  10     1865.74     1847.12    183.39 o 
  -7   0  10     3831.39     3841.31    240.25 o 
  -6   0  10    13311.62    14428.92    557.29 o 
  -5   0  10    36068.66    41257.45   1953.09 o 
  -4   0  10      871.20      794.38    100.32 o 
  -3   0  10    12515.36    11654.57    444.81 o 
  -2   0  10     1537.52     1449.97    120.56 o 
  -1   0  10    21896.15    21628.55    729.89 o 
   0   0  10     1675.31     1689.07    121.37 o 
   1   0  10    17710.38    16398.47    570.54 o 
   2   0  10     9545.82     8246.00    323.19 o 
   3   0  10    72017.30    68338.04   2133.36 o 
   4   0  10    53839.22    49696.00   1578.84 o 
   5   0  10     9989.64     9823.22    381.30 o 
   6   0  10    12742.77    12003.17    800.63 o 
   7   0  10       17.69     -256.43    170.95 o 
   8   0  10     1640.73     1631.84    330.63 o 
   9   0  10      236.17      141.13    237.13 o 
  10   0  10      168.37      184.99    242.14 o 
 -13   1  10      298.64      337.15    113.74 o 
 -12   1  10      154.65      145.65     97.09 o 
 -11   1  10      285.34      156.75     97.89 o 
 -10   1  10       18.84       18.37    166.72 o 
  -9   1  10     2456.42     2623.44    217.76 o 
  -8   1  10     4072.61     4559.76    194.99 o 
  -7   1  10    12513.12    13394.04    479.65 o 
  -6   1  10    10034.13    11129.15    406.80 o 
  -5   1  10     1370.90     1374.54    100.05 o 
  -4   1  10     9654.59     9940.33    331.49 o 
  -3   1  10     1004.96     1061.69     77.67 o 
  -2   1  10     1647.97     1532.03     87.89 o 
  -1   1  10    14604.57    14468.95    364.26 o 
   0   1  10    10963.37    10240.05    305.73 o 
   1   1  10    21515.12    20373.34    488.35 o 
   2   1  10     9627.92     9302.33    227.98 o 
   3   1  10     4754.87     4949.78    200.97 o 
   4   1  10      363.68      382.55     49.73 o 
   5   1  10     1400.47     1238.64     93.93 o 
   6   1  10     2710.63     2577.12    149.89 o 
   7   1  10     2116.68     2131.71    252.17 o 
   8   1  10     1390.41     1400.54    339.65 o 
   9   1  10      108.61      211.90    173.03 o 
  10   1  10       30.35       83.40    175.74 o 
 -13   2  10       45.80       13.38    105.87 o 
 -12   2  10      178.39       50.09    134.41 o 
 -11   2  10       26.80      -10.91     90.41 o 
 -10   2  10     4223.84     3895.42    191.59 o 
  -9   2  10       31.76      114.81     91.02 o 
  -8   2  10      758.65     1312.54    222.66 o 
  -7   2  10       61.98       -5.40     73.04 o 
  -6   2  10    20336.76    20929.41    600.33 o 
  -5   2  10    18564.67    19271.98    493.79 o 
  -4   2  10     4060.48     4365.63    190.89 o 
  -3   2  10     6517.21     6741.51    181.92 o 
  -2   2  10      646.25      872.97    123.53 o 
  -1   2  10    16441.62    16564.82    411.13 o 
   0   2  10     1085.59      892.50    118.82 o 
   1   2  10      146.31      130.46     43.72 o 
   2   2  10     3681.40     3626.27    129.38 o 
   3   2  10     2073.52     2550.45     97.72 o 
   4   2  10     4037.43     4344.15    166.79 o 
   5   2  10     2785.96     2815.95    136.61 o 
   6   2  10      651.60      668.48     82.77 o 
   7   2  10       95.04       73.13    120.06 o 
   8   2  10     7707.58     9394.81   1306.60 o 
   9   2  10     1210.99     1145.73    210.21 o 
  10   2  10        3.26        7.60    167.45 o 
 -13   3  10      108.78       32.12    138.10 o 
 -12   3  10      504.18      146.20    103.26 o 
 -11   3  10      597.60      414.46    104.64 o 
 -10   3  10      389.93      483.67    177.46 o 
  -9   3  10     8035.83     8351.36    341.84 o 
  -8   3  10     9398.49     9370.42    489.23 o 
  -7   3  10    17612.51    16983.64    507.59 o 
  -6   3  10     9457.07     9749.33    324.39 o 
  -5   3  10      155.98      162.12     63.68 o 
  -4   3  10     7861.36     8295.96    235.14 o 
  -3   3  10    11608.75    11227.96    293.68 o 
  -2   3  10    19863.55    19711.71    570.68 o 
  -1   3  10      993.39     1049.28    142.08 o 
   0   3  10     3236.98     3003.43    182.49 o 
   1   3  10     4629.24     4190.30    125.45 o 
   2   3  10     5704.92     5265.90    166.36 o 
   3   3  10     1869.78     1844.28    119.07 o 
   4   3  10     4623.63     5249.94    201.85 o 
   5   3  10     5505.20     5688.63    204.55 o 
   6   3  10     6580.66     7354.82    249.65 o 
   7   3  10     4265.87     4986.81    201.71 o 
   8   3  10      145.22      112.16    135.91 o 
   9   3  10     1078.86      972.36    176.92 o 
  10   3  10      852.43      756.38    200.67 o 
 -13   4  10      679.01      819.75    163.79 o 
 -12   4  10       69.12     -114.46     98.82 o 
 -11   4  10      471.13      317.80    110.96 o 
 -10   4  10     1956.40     1821.98    150.38 o 
  -9   4  10     1568.10     1312.00    226.47 o 
  -8   4  10       13.49       61.59     84.27 o 
  -7   4  10     8264.08     8035.90    310.61 o 
  -6   4  10      830.81     1149.26    136.20 o 
  -5   4  10      629.53      654.95     67.91 o 
  -4   4  10    16439.77    16629.79    410.05 o 
  -3   4  10      981.20     1077.56     70.62 o 
  -2   4  10      761.82     1040.84    238.59 o 
  -1   4  10     1882.64     1900.26    146.28 o 
   0   4  10     2344.19     2594.35    130.43 o 
   1   4  10     1315.89     1608.16     86.90 o 
   2   4  10     6202.92     6075.09    184.56 o 
   3   4  10      393.97      321.03    113.34 o 
   4   4  10      496.71      468.61     88.06 o 
   5   4  10     4024.26     4125.25    171.44 o 
   6   4  10      835.24     1162.90    102.96 o 
   7   4  10     1517.39     1536.02    119.52 o 
   8   4  10      115.82      151.74    122.51 o 
   9   4  10      338.08      452.13    155.48 o 
  10   4  10      195.77      108.48    150.77 o 
 -13   5  10      424.66      349.69    169.45 o 
 -12   5  10      532.52      655.15    261.32 o 
 -11   5  10     1878.04     2253.60    170.48 o 
 -10   5  10       44.80       14.34    116.97 o 
  -9   5  10     2140.78     2332.16    177.71 o 
  -8   5  10     1920.86     1956.83    183.42 o 
  -7   5  10     6705.61     6329.03    241.92 o 
  -6   5  10     9908.18     9750.85    318.25 o 
  -5   5  10       67.02      169.93     93.38 o 
  -4   5  10       37.75      126.61     48.27 o 
  -3   5  10       95.55      224.53     47.48 o 
  -2   5  10     3698.35     3684.37    306.12 o 
  -1   5  10      318.80      513.16    136.26 o 
   0   5  10     8685.32     8197.06    264.95 o 
   1   5  10     2536.53     2538.73    114.99 o 
   2   5  10     4093.90     4439.57    280.53 o 
   3   5  10     3216.29     3574.08    175.87 o 
   4   5  10     2900.57     2936.44    183.13 o 
   5   5  10     3673.77     3913.48    247.42 o 
   6   5  10     2576.63     2839.46    147.37 o 
   7   5  10     5387.12     5923.18    225.99 o 
   8   5  10     1479.00     1412.43    159.87 o 
   9   5  10       33.95      149.40    139.71 o 
  10   5  10       46.74      174.19    156.97 o 
 -12   6  10      609.32      468.47    158.05 o 
 -11   6  10     2476.04     2279.10    212.00 o 
 -10   6  10     2223.05     2117.98    161.42 o 
  -9   6  10     7302.15     6932.63    276.24 o 
  -8   6  10     3806.35     3769.32    186.26 o 
  -7   6  10     1418.00     1202.14    110.77 o 
  -6   6  10      618.39      623.02     84.39 o 
  -5   6  10     3943.69     3839.87    139.18 o 
  -4   6  10    11122.09    10729.85    283.37 o 
  -3   6  10      203.71      178.10     60.89 o 
  -2   6  10     2501.61     2456.34    126.25 o 
  -1   6  10      384.80      343.77     56.99 o 
   0   6  10      542.86      687.30     82.07 o 
   1   6  10     1659.84     1685.09    105.23 o 
   2   6  10    18450.94    17537.57    870.19 o 
   3   6  10    24755.24    23082.51    792.46 o 
   4   6  10    11232.83    11403.66    450.30 o 
   5   6  10    15962.04    15820.41    592.70 o 
   6   6  10      836.12      652.41    142.08 o 
   7   6  10      206.08      125.49     87.72 o 
   8   6  10      131.95       70.68    141.50 o 
   9   6  10      446.39      413.26    117.85 o 
 -12   7  10      122.26       92.06    149.33 o 
 -11   7  10      380.16      593.51    156.18 o 
 -10   7  10      126.39      226.36    125.69 o 
  -9   7  10       23.17      -27.04     84.84 o 
  -8   7  10     4171.70     4346.98    200.57 o 
  -7   7  10     1597.06     1737.65    124.66 o 
  -6   7  10       24.63       -7.42     68.69 o 
  -5   7  10     7854.01     7566.95    242.92 o 
  -4   7  10     2592.17     2471.12    128.96 o 
  -3   7  10        2.59      -31.63     54.95 o 
  -2   7  10    11681.74    10972.64    289.74 o 
  -1   7  10     7744.37     7945.65    267.38 o 
   0   7  10      555.85      573.25     81.62 o 
   1   7  10    11194.62    10364.41    404.15 o 
   2   7  10     2590.55     2453.59    322.11 o 
   3   7  10      517.29      387.30     94.86 o 
   4   7  10      544.96      637.29    111.85 o 
   5   7  10      242.66      277.96    129.59 o 
   6   7  10     3148.07     3133.20    231.49 o 
   7   7  10        0.43      -26.93     81.52 o 
   8   7  10      559.55      664.84    118.79 o 
   9   7  10      590.02      713.02    126.93 o 
 -11   8  10      342.85      272.68    143.48 o 
 -10   8  10      123.84       98.58    127.34 o 
  -9   8  10     2115.43     1567.27    140.22 o 
  -8   8  10       82.24       14.01     87.05 o 
  -7   8  10     1017.80     1099.34    132.21 o 
  -6   8  10     2227.02     2288.77    132.30 o 
  -5   8  10     2138.03     2241.36    122.12 o 
  -4   8  10     5652.07     5208.75    199.37 o 
  -3   8  10      715.23      711.47     87.25 o 
  -2   8  10     5443.59     4923.85    194.54 o 
  -1   8  10       90.58      117.68     69.79 o 
   0   8  10     8449.16     7991.43    340.07 o 
   1   8  10     1946.68     1599.06    139.43 o 
   2   8  10      116.94      151.35     81.76 o 
   3   8  10       30.14       69.71     79.75 o 
   4   8  10       32.24       -9.04    173.09 o 
   5   8  10      206.41      468.66    111.50 o 
   6   8  10      620.24      399.96    162.93 o 
   7   8  10     2418.70     2443.18    173.86 o 
   8   8  10     1239.57     1568.07    155.41 o 
   9   8  10      968.54     1289.64    159.33 o 
 -11   9  10      167.29      134.05    135.72 o 
 -10   9  10        0.92       86.07    117.47 o 
  -9   9  10       65.12      -70.88    179.85 o 
  -8   9  10     4356.61     4516.12    325.63 o 
  -7   9  10     2978.99     3071.12    164.67 o 
  -6   9  10       16.02      -11.51     62.94 o 
  -5   9  10      949.64      737.42     91.82 o 
  -4   9  10     2580.85     2780.83    276.67 o 
  -3   9  10     4324.42     4317.04    189.61 o 
  -2   9  10      355.22      183.39     73.65 o 
  -1   9  10      355.53      333.63     92.18 o 
   0   9  10       39.76       75.44    125.21 o 
   1   9  10     4982.98     5019.86    256.63 o 
   2   9  10      808.49      938.17    123.44 o 
   3   9  10      233.91      193.12     94.62 o 
   4   9  10       38.04      108.60    124.96 o 
   5   9  10     1122.47     1171.92    146.91 o 
   6   9  10     4354.84     4276.91    264.22 o 
   7   9  10      117.02       86.98    130.22 o 
   8   9  10        1.20      -67.44    105.53 o 
 -10  10  10       10.85       25.27    117.27 o 
  -9  10  10      108.87       67.17    113.53 o 
  -8  10  10      163.13      238.44    119.20 o 
  -7  10  10       63.08       59.28     92.02 o 
  -6  10  10      225.62      373.02    206.55 o 
  -5  10  10      241.28      328.55     97.87 o 
  -4  10  10       49.79     -110.79     73.86 o 
  -3  10  10      231.73      107.15     80.61 o 
  -2  10  10       30.47       23.64     67.81 o 
  -1  10  10       32.40        9.52     86.98 o 
   0  10  10        1.76      -10.69     88.43 o 
   1  10  10      893.30      994.80    127.32 o 
   2  10  10        1.08       42.17    105.91 o 
   3  10  10      117.73      185.26     95.65 o 
   4  10  10      316.89      383.09    122.25 o 
   5  10  10       13.64       45.96    103.31 o 
   6  10  10       11.89      -78.72    102.69 o 
   7  10  10       69.65       37.42    119.39 o 
  -9  11  10       45.66      145.61    120.70 o 
  -8  11  10     1674.02     1234.07    147.74 o 
  -7  11  10      913.09     3699.34    770.55 o 
  -6  11  10       11.65       89.12    133.50 o 
  -5  11  10      796.19      945.51    148.16 o 
  -4  11  10       49.87        5.28     82.53 o 
  -3  11  10     4624.48     4983.72    216.50 o 
  -2  11  10       15.32        2.85     95.54 o 
  -1  11  10       18.63      -32.40     85.39 o 
   0  11  10      793.06      879.05    130.51 o 
   1  11  10     2684.82     2386.77    186.32 o 
   2  11  10      301.36      334.04    110.90 o 
   3  11  10      391.47      289.80    112.60 o 
   4  11  10       40.30       83.37    106.91 o 
   5  11  10      824.65      871.52    173.84 o 
   6  11  10     3459.43     3950.92    396.30 o 
  -8  12  10      107.87     -151.90    166.69 o 
  -7  12  10       21.37      -60.66    150.90 o 
  -6  12  10     1209.98     1428.87    422.50 o 
  -5  12  10      301.14      379.72    128.74 o 
  -4  12  10      300.54      342.67    100.29 o 
  -3  12  10      397.40      601.02    129.58 o 
  -2  12  10      189.82      -82.27    102.26 o 
  -1  12  10       30.90      102.83    101.62 o 
   0  12  10       14.93      -45.02     95.21 o 
   1  12  10      177.14      164.20    107.51 o 
   2  12  10     1113.24     1368.37    220.46 o 
   3  12  10     1953.19     2037.94    197.82 o 
   4  12  10     1336.18     1485.32    179.73 o 
   5  12  10      339.50      409.20    139.34 o 
  -6  13  10      469.13      650.48    206.55 o 
  -5  13  10      179.26       43.83    126.13 o 
  -4  13  10      122.05       81.94    127.91 o 
  -3  13  10     1163.38     1391.69    172.04 o 
  -2  13  10        8.69       80.78    112.92 o 
  -1  13  10      195.79      239.19    176.97 o 
   0  13  10      983.98      898.39    303.56 o 
   1  13  10      138.26      115.35    120.98 o 
   2  13  10       44.29      218.35    124.10 o 
   3  13  10      129.83       22.37    118.43 o 
   4  13  10      540.20      810.88    307.82 o 
  -4  14  10      265.71      537.12    150.91 o 
  -3  14  10        5.99      -35.90    118.04 o 
  -2  14  10       37.09      -34.34    115.05 o 
  -1  14  10      570.11      641.56    168.45 o 
   0  14  10      463.16      327.02    170.45 o 
   1  14  10      129.22       27.09    122.52 o 
 -13   1  11       23.44       -5.09    109.67 o 
 -12   1  11      461.01      568.30    128.96 o 
 -11   1  11        9.68       35.10     90.55 o 
 -10   1  11     7781.21     8062.38    359.64 o 
  -9   1  11     1234.69     1341.10    127.37 o 
  -8   1  11      119.71      248.95     85.12 o 
  -7   1  11      500.37      357.53     95.95 o 
  -6   1  11    19479.83    20837.78    629.87 o 
  -5   1  11    35596.62    38134.05   1221.43 o 
  -4   1  11     7102.63     7790.91    209.90 o 
  -3   1  11    12959.60    12970.44    343.36 o 
  -2   1  11    10671.40    10875.05    506.49 o 
  -1   1  11    12940.86    13186.34    342.22 o 
   0   1  11     1074.15      951.86     70.96 o 
   1   1  11     2521.14     2214.86    111.28 o 
   2   1  11      865.12      938.31     58.87 o 
   3   1  11     9353.96     8880.97    251.53 o 
   4   1  11    22218.54    20234.13    497.37 o 
   5   1  11      571.91      284.34     86.48 o 
   6   1  11      391.08      249.69    154.19 o 
   7   1  11      131.52      105.05    163.88 o 
   8   1  11     4863.93     5003.58    363.50 o 
   9   1  11     1562.71     1032.80    221.65 o 
  10   1  11        9.99      112.87    186.22 o 
 -13   2  11       49.29      -67.23    106.82 o 
 -12   2  11       34.02       16.27    103.40 o 
 -11   2  11      361.97      255.48    158.47 o 
 -10   2  11       16.15      -97.19     88.46 o 
  -9   2  11     5802.97     6795.24    282.37 o 
  -8   2  11     8579.10     9184.37    695.01 o 
  -7   2  11    12007.97    12617.31    448.97 o 
  -6   2  11    10838.57    11286.53    407.02 o 
  -5   2  11     2777.46     3151.68    225.26 o 
  -4   2  11     2722.07     3174.58    158.56 o 
  -3   2  11     3068.57     3318.58    156.44 o 
  -2   2  11     7311.47     7164.90    220.42 o 
  -1   2  11     6013.30     5678.58    185.33 o 
   0   2  11      703.81      929.27    113.64 o 
   1   2  11     2709.44     2788.46    115.59 o 
   2   2  11     1856.39     1827.61    167.73 o 
   3   2  11     2825.20     2613.84    112.91 o 
   4   2  11     1055.54     1057.21    100.40 o 
   5   2  11     2932.00     2902.61    162.43 o 
   6   2  11     5029.40     5169.09    230.56 o 
   7   2  11     3269.32     3795.53    318.06 o 
   8   2  11      998.80      887.01    212.17 o 
   9   2  11       60.98      201.10    183.55 o 
  10   2  11      222.30      235.67    190.18 o 
 -13   3  11      293.73      363.80    120.28 o 
 -12   3  11      335.98      181.94    112.87 o 
 -11   3  11      314.96      299.21    105.79 o 
 -10   3  11     3297.93     3571.47    287.67 o 
  -9   3  11      108.40       -6.15     95.34 o 
  -8   3  11      258.15      314.48    102.07 o 
  -7   3  11     4090.68     4460.68    215.06 o 
  -6   3  11      437.17      359.79    132.31 o 
  -5   3  11     3567.21     4198.92    267.95 o 
  -4   3  11     4118.78     4391.49    345.86 o 
  -3   3  11     2175.95     2561.40    189.74 o 
  -2   3  11     1643.72     1637.33     97.51 o 
  -1   3  11     4761.62     4848.63    235.86 o 
   0   3  11       16.14      101.45     48.95 o 
   1   3  11      721.16      672.37     56.38 o 
   2   3  11     4463.39     4714.17    158.13 o 
   3   3  11      660.85      852.42    117.02 o 
   4   3  11      599.22      625.55    111.83 o 
   5   3  11     2168.41     2593.59    158.80 o 
   6   3  11      292.31      215.59     85.61 o 
   7   3  11       33.08      120.51     84.57 o 
   8   3  11     1397.36     2050.84    309.82 o 
   9   3  11      239.04       50.40    180.43 o 
  10   3  11       12.48      130.33    184.00 o 
 -13   4  11       72.03      100.95    159.28 o 
 -12   4  11       77.52      -42.12    116.69 o 
 -11   4  11     1114.01     1180.50    249.60 o 
 -10   4  11       20.83      -38.90     98.75 o 
  -9   4  11     5900.87     5523.61    318.53 o 
  -8   4  11     3167.61     2751.89    174.81 o 
  -7   4  11    12968.25    12761.39    528.60 o 
  -6   4  11    14761.14    15002.06    456.27 o 
  -5   4  11        9.78      150.81     67.66 o 
  -4   4  11     2080.72     2280.62    130.00 o 
  -3   4  11     4032.63     4166.72    174.29 o 
  -2   4  11    14583.57    14758.77    430.91 o 
  -1   4  11     9520.19     9752.59    572.09 o 
   0   4  11      217.82      230.50     93.78 o 
   1   4  11      106.68      279.49     55.66 o 
   2   4  11     1194.57      972.81    103.11 o 
   3   4  11     1620.87     1200.34    106.63 o 
   4   4  11     3973.98     4516.52    209.60 o 
   5   4  11     6009.52     6494.89    231.20 o 
   6   4  11     6208.11     6428.18    263.94 o 
   7   4  11     5701.35     6673.82    280.19 o 
   8   4  11     1862.99     2314.39    267.96 o 
   9   4  11       32.03       13.72    177.77 o 
  10   4  11      102.69      142.60    190.98 o 
 -12   5  11       37.19       65.21    141.79 o 
 -11   5  11      362.67      552.33    126.41 o 
 -10   5  11       30.22      -69.90     96.40 o 
  -9   5  11     1801.05     1422.18    153.12 o 
  -8   5  11       24.46      -94.65     81.30 o 
  -7   5  11     6627.04     6069.61    240.79 o 
  -6   5  11     8732.79     8774.00    300.80 o 
  -5   5  11     7183.59     6885.48    242.85 o 
  -4   5  11    37177.43    36296.43    950.40 o 
  -3   5  11     3082.32     2829.98    205.09 o 
  -2   5  11      385.07      417.92    103.23 o 
  -1   5  11     3649.85     3536.09    188.46 o 
   0   5  11      969.19     1119.82     94.57 o 
   1   5  11      186.43      288.47    110.99 o 
   2   5  11    10274.31    11498.35    599.16 o 
   3   5  11     3024.22     2720.37    158.58 o 
   4   5  11     2001.12     2126.74    233.22 o 
   5   5  11     6185.02     6139.62    229.08 o 
   6   5  11      139.79       86.19     77.35 o 
   7   5  11     2021.26     2079.08    138.20 o 
   8   5  11       64.88      -20.40    135.62 o 
   9   5  11     1266.18     1401.58    236.45 o 
 -12   6  11      112.73       13.16    142.52 o 
 -11   6  11     1570.90     1902.28    167.99 o 
 -10   6  11      494.94      475.63    123.33 o 
  -9   6  11       62.57       22.80     91.87 o 
  -8   6  11       65.11       80.68     89.06 o 
  -7   6  11      119.78       66.93     78.69 o 
  -6   6  11     1539.90     1599.07    117.87 o 
  -5   6  11     1567.45     1662.32    140.59 o 
  -4   6  11       14.99       29.91     61.73 o 
  -3   6  11       66.19      169.47     67.54 o 
  -2   6  11     3745.71     3470.54    364.05 o 
  -1   6  11      218.59       58.99     55.02 o 
   0   6  11     2133.57     2163.67    126.57 o 
   1   6  11        2.50     -102.74     68.49 o 
   2   6  11      856.50      975.01    173.34 o 
   3   6  11     3282.46     3263.78    201.99 o 
   4   6  11      422.13      466.04    156.54 o 
   5   6  11       66.90      149.80     94.85 o 
   6   6  11      981.78      908.08    114.07 o 
   7   6  11      133.30      116.54     87.38 o 
   8   6  11       21.07      -48.79     83.54 o 
   9   6  11      698.71      896.23    335.52 o 
 -12   7  11       33.67     -166.37    127.27 o 
 -11   7  11      619.78      462.45    157.49 o 
 -10   7  11      463.34      432.64    159.94 o 
  -9   7  11     3702.88     2936.03    178.27 o 
  -8   7  11     1216.75      939.06    167.66 o 
  -7   7  11      803.70      808.53    103.42 o 
  -6   7  11     1632.34     1903.39    295.16 o 
  -5   7  11     2404.78     2362.65    132.03 o 
  -4   7  11    16218.45    16061.49    469.35 o 
  -3   7  11      406.74      475.46     78.04 o 
  -2   7  11      365.56      358.67     78.06 o 
  -1   7  11      839.24      972.67    118.79 o 
   0   7  11     5607.90     5357.07    259.07 o 
   1   7  11     5641.74     4984.22    250.72 o 
   2   7  11     1261.20     2009.44    548.83 o 
   3   7  11     1247.68     1359.54    138.78 o 
   4   7  11      923.67     1008.49    127.50 o 
   5   7  11     3772.00     4200.41    250.82 o 
   6   7  11       68.25       44.47    301.55 o 
   7   7  11     1109.91     1116.98    134.93 o 
   8   7  11      171.54       16.96    103.23 o 
   9   7  11      786.53      752.77    144.61 o 
 -11   8  11      293.75      423.22    276.99 o 
 -10   8  11       77.39      -13.07    117.79 o 
  -9   8  11        1.34      -77.75     93.47 o 
  -8   8  11     5228.47     4848.82    357.14 o 
  -7   8  11     2403.76     2575.48    194.70 o 
  -6   8  11       26.19       34.34     92.36 o 
  -5   8  11      759.82      642.09     92.09 o 
  -4   8  11      201.43      193.49     73.26 o 
  -3   8  11     8049.14     8709.20    422.37 o 
  -2   8  11       40.04      204.38     78.05 o 
  -1   8  11       72.41      -18.46     99.16 o 
   0   8  11      182.74       88.27     84.21 o 
   1   8  11     3204.69     3703.62    216.62 o 
   2   8  11     1559.94     1619.21    149.94 o 
   3   8  11      214.20      109.65     88.69 o 
   4   8  11      518.85      654.69    118.06 o 
   5   8  11      259.88      348.30    113.68 o 
   6   8  11     2842.76     2965.36    222.84 o 
   7   8  11       12.28      -41.87    122.01 o 
   8   8  11      115.70      242.24    123.00 o 
 -10   9  11        7.73      121.01    125.58 o 
  -9   9  11      923.68     1212.22    230.36 o 
  -8   9  11      305.39      556.16    186.87 o 
  -7   9  11      179.07      165.08    106.43 o 
  -6   9  11       11.93       45.34     86.58 o 
  -5   9  11      215.17      167.55     92.36 o 
  -4   9  11      629.01      570.80     84.46 o 
  -3   9  11      410.59      270.74     85.83 o 
  -2   9  11      297.89      201.64     79.58 o 
  -1   9  11      250.85      193.48     97.29 o 
   0   9  11      602.20      673.07    113.53 o 
   1   9  11     1631.26     1437.05    146.38 o 
   2   9  11        0.76      -17.29     76.66 o 
   3   9  11      195.57       71.67     85.86 o 
   4   9  11       28.14       66.13    100.08 o 
   5   9  11      108.41      236.56    124.08 o 
   6   9  11      208.28      338.52    175.84 o 
   7   9  11      468.80      484.95    136.78 o 
 -10  10  11       24.67       63.17    189.00 o 
  -9  10  11       73.97     -225.35    162.93 o 
  -8  10  11     3194.55     2934.15    661.89 o 
  -7  10  11     2051.53     1951.34    323.11 o 
  -6  10  11       21.00        9.19     95.39 o 
  -5  10  11     1334.82     1940.53    688.58 o 
  -4  10  11     1323.11     1338.35    252.00 o 
  -3  10  11     5636.57     6295.09    247.69 o 
  -2  10  11     1344.22     1552.76    160.20 o 
  -1  10  11      993.66     1096.40    158.55 o 
   0  10  11     3004.11     3151.43    225.60 o 
   1  10  11      977.06     1014.65    132.85 o 
   2  10  11      312.24      289.02    120.70 o 
   3  10  11      862.68      735.34    192.64 o 
   4  10  11       33.00      116.89    106.38 o 
   5  10  11     1264.33     1846.07    188.53 o 
   6  10  11     3832.22     4681.15    301.23 o 
   7  10  11      601.67      456.49    152.57 o 
  -9  11  11       10.99      231.87    192.51 o 
  -8  11  11       25.09      108.79    171.21 o 
  -7  11  11      212.59      551.24    459.60 o 
  -6  11  11     1538.97     2624.93    918.32 o 
  -5  11  11     1527.38     2020.47    299.42 o 
  -4  11  11      909.55     1300.70    129.01 o 
  -3  11  11     1077.90     1661.14    498.07 o 
  -2  11  11      630.72      810.02    235.88 o 
  -1  11  11      149.52       95.94     98.49 o 
   0  11  11      407.15      447.04    117.79 o 
   1  11  11      350.79      396.45    114.49 o 
   2  11  11      130.48      140.87    145.51 o 
   3  11  11      596.56      431.55    123.89 o 
   4  11  11      602.45      566.39    141.45 o 
   5  11  11        3.31       32.49    120.66 o 
   6  11  11        8.24      -87.07    131.39 o 
  -7  12  11       80.75      155.66    187.00 o 
  -6  12  11      273.17      433.62    160.14 o 
  -5  12  11      439.10      118.12    136.78 o 
  -4  12  11       22.97      146.68     97.44 o 
  -3  12  11     1982.18     2107.50    189.90 o 
  -2  12  11      133.52      214.41    118.55 o 
  -1  12  11       64.09       11.10     97.27 o 
   0  12  11      332.44      190.80    111.00 o 
   1  12  11     1395.23     1768.12    185.96 o 
   2  12  11      873.04      855.34    147.01 o 
   3  12  11        8.19      -90.78    116.74 o 
   4  12  11      973.22     1276.76    178.53 o 
  -6  13  11      138.13      144.13    173.21 o 
  -5  13  11      297.98      654.01    197.15 o 
  -4  13  11      192.60       51.33    133.90 o 
  -3  13  11       14.79        4.91    123.08 o 
  -2  13  11      236.11       23.39    115.87 o 
  -1  13  11      462.26      681.20    149.21 o 
   0  13  11      665.50      867.06    226.10 o 
   1  13  11      309.96      359.91    128.15 o 
   2  13  11        0.19       42.38    179.73 o 
   3  13  11      145.19        9.73    169.58 o 
  -3  14  11       53.43      -69.87    130.16 o 
  -2  14  11       71.27      -87.84    126.48 o 
  -1  14  11       47.46       31.47    133.20 o 
   0  14  11      814.25      568.54    159.94 o 
 -13   0  12      428.45      390.19    167.44 o 
 -12   0  12     1686.59     1439.92    211.38 o 
 -11   0  12     3195.93     3790.67    271.13 o 
 -10   0  12     6885.51     7656.86    395.41 o 
  -9   0  12      136.46       96.12    124.85 o 
  -8   0  12      108.78      -68.18    121.60 o 
  -7   0  12      751.28      960.74    362.59 o 
  -6   0  12    10449.33    12059.70    494.02 o 
  -5   0  12    28132.54    29492.76   1899.93 o 
  -4   0  12     3337.46     3185.01    377.00 o 
  -3   0  12    13948.60    14242.12    531.17 o 
  -2   0  12      297.30      244.99     89.35 o 
  -1   0  12    15004.35    14767.19    540.59 o 
   0   0  12     3742.49     3523.78    199.50 o 
   1   0  12     3728.32     3994.64    209.23 o 
   2   0  12     4559.87     4493.67    481.91 o 
   3   0  12     3469.62     3307.60    192.08 o 
   4   0  12     9596.97     7731.03    330.72 o 
   5   0  12      210.11      327.12    236.88 o 
   6   0  12     2344.51     1862.70    337.15 o 
   7   0  12      247.87      256.18    263.70 o 
   8   0  12     3566.23     3917.67    473.26 o 
   9   0  12      866.33      843.74    301.30 o 
  10   0  12       98.91      229.11    275.98 o 
 -13   1  12        8.65       14.70    109.64 o 
 -12   1  12      473.37      544.48    151.05 o 
 -11   1  12      374.62      304.90    162.16 o 
 -10   1  12      561.01      689.39    112.30 o 
  -9   1  12        3.97     -119.69     82.72 o 
  -8   1  12       13.97      121.31     87.51 o 
  -7   1  12      534.30      514.00    105.50 o 
  -6   1  12     1527.18     1569.46    134.90 o 
  -5   1  12      208.30      134.12     66.33 o 
  -4   1  12     1314.82     1064.23     91.40 o 
  -3   1  12     2181.71     2238.65    119.08 o 
  -2   1  12     4728.57     4782.40    172.82 o 
  -1   1  12     1969.31     2010.52    106.91 o 
   0   1  12     1896.79     2010.96    104.61 o 
   1   1  12      192.98      208.97     53.59 o 
   2   1  12     4787.23     4587.62    139.54 o 
   3   1  12     1784.87     1617.57     93.61 o 
   4   1  12      742.13      698.13    102.27 o 
   5   1  12       21.83       54.22     69.04 o 
   6   1  12      106.54      129.33    160.16 o 
   7   1  12      306.57      184.74    273.73 o 
   8   1  12       38.15       -9.72    175.51 o 
   9   1  12       47.14      325.85    196.83 o 
  10   1  12       42.87      235.16    230.61 o 
 -13   2  12        7.25       73.24    109.77 o 
 -12   2  12      752.03      504.73    118.61 o 
 -11   2  12        2.21      137.01    102.38 o 
 -10   2  12      944.21      996.49    125.85 o 
  -9   2  12      223.81      311.96    100.84 o 
  -8   2  12      204.31      122.57     95.60 o 
  -7   2  12      490.92      207.55     97.70 o 
  -6   2  12     8107.69     9151.12    328.36 o 
  -5   2  12    20133.26    20647.83   1159.99 o 
  -4   2  12     3688.34     4005.44    162.61 o 
  -3   2  12    13669.33    15348.26    734.25 o 
  -2   2  12     7846.73     7871.19    376.68 o 
  -1   2  12     1332.67     1355.48    102.39 o 
   0   2  12       62.26       28.19     51.01 o 
   1   2  12     1981.61     1939.37    101.22 o 
   2   2  12     1932.14     1832.61     98.15 o 
   3   2  12      949.83     1454.35    120.16 o 
   4   2  12     4149.55     4125.63    237.73 o 
   5   2  12       44.31       41.33     76.20 o 
   6   2  12      110.11      180.06    167.80 o 
   7   2  12       29.45      118.51    183.61 o 
   8   2  12     3774.93     4009.89    595.46 o 
   9   2  12     1318.20     1513.83    249.16 o 
 -13   3  12       65.84       17.68    117.58 o 
 -12   3  12       37.06      102.68    116.28 o 
 -11   3  12     1290.78     1290.44    252.29 o 
 -10   3  12      102.03      -44.24     98.32 o 
  -9   3  12     1154.85     1422.07    165.20 o 
  -8   3  12     7100.54     7700.39    300.95 o 
  -7   3  12    11267.22    11441.58    385.42 o 
  -6   3  12    15724.51    15948.26    585.18 o 
  -5   3  12      885.14      851.00    100.48 o 
  -4   3  12      916.86      955.12    130.65 o 
  -3   3  12     7177.83     7920.65    291.51 o 
  -2   3  12    20982.03    21503.26    659.28 o 
  -1   3  12    16098.46    16776.96    862.73 o 
   0   3  12     3678.10     3474.85    141.74 o 
   1   3  12     1555.01     1451.62     79.35 o 
   2   3  12      185.90      165.88     51.49 o 
   3   3  12      179.39      146.68    101.22 o 
   4   3  12     2753.09     3001.75    202.71 o 
   5   3  12     9226.16     8798.97    328.48 o 
   6   3  12     5390.21     5895.23    258.79 o 
   7   3  12     9217.87     9276.41    516.08 o 
   8   3  12     2411.85     2730.25    295.48 o 
   9   3  12       45.59      262.23    200.32 o 
 -12   4  12       82.45       -1.82    116.92 o 
 -11   4  12       42.42     -158.37    105.58 o 
 -10   4  12      419.37      209.36    107.76 o 
  -9   4  12      230.78      166.34    126.64 o 
  -8   4  12       43.46      120.75     93.22 o 
  -7   4  12     4917.74     5097.10    278.00 o 
  -6   4  12     3451.93     4006.08    370.86 o 
  -5   4  12     4345.82     4516.17    196.22 o 
  -4   4  12    22781.64    22643.30    632.90 o 
  -3   4  12     8713.26     8002.41    277.43 o 
  -2   4  12     1755.65     1646.88    106.58 o 
  -1   4  12    13604.83    13616.95    529.21 o 
   0   4  12     1718.75     1554.15    124.83 o 
   1   4  12      210.80      233.21     58.14 o 
   2   4  12     8798.26     8972.80    322.33 o 
   3   4  12      752.92      685.62     97.76 o 
   4   4  12      237.84      286.97     87.29 o 
   5   4  12     2043.66     2356.73    207.55 o 
   6   4  12      195.77      354.46     99.79 o 
   7   4  12     1187.26     1151.46    127.60 o 
   8   4  12      124.56       26.86    183.86 o 
   9   4  12      703.87      857.73    424.50 o 
 -12   5  12       39.48     -112.00    121.16 o 
 -11   5  12     1306.85     1346.66    158.44 o 
 -10   5  12     1383.45     1370.46    164.97 o 
  -9   5  12      118.31      108.21    100.04 o 
  -8   5  12       57.68      -33.81    102.04 o 
  -7   5  12      565.44      337.85    119.93 o 
  -6   5  12     2636.77     2640.21    195.47 o 
  -5   5  12      318.25      328.35    116.31 o 
  -4   5  12     2663.37     2810.70    171.70 o 
  -3   5  12     1049.33     1108.46    143.63 o 
  -2   5  12     9131.10     9540.99    315.55 o 
  -1   5  12     2487.01     2590.86    143.96 o 
   0   5  12      582.70      594.33     75.91 o 
   1   5  12      237.21      208.49    125.65 o 
   2   5  12     3348.42     3094.94    172.03 o 
   3   5  12     7349.08     7222.09    323.92 o 
   4   5  12      731.60      680.31    160.94 o 
   5   5  12       21.08       85.54     80.07 o 
   6   5  12      163.52      176.45    203.96 o 
   7   5  12      682.60      613.13    114.90 o 
   8   5  12       65.17       85.75    183.95 o 
   9   5  12      261.57      319.83    209.31 o 
 -12   6  12      262.21      314.02    229.74 o 
 -11   6  12       29.44     -119.79    109.30 o 
 -10   6  12       16.62     -144.61    104.29 o 
  -9   6  12     1618.57     1297.55    273.10 o 
  -8   6  12     1664.81     1472.22    212.82 o 
  -7   6  12     1578.35     1673.23    240.26 o 
  -6   6  12     1358.51     1492.46    433.53 o 
  -5   6  12     5339.40     5143.52    436.79 o 
  -4   6  12    12175.30    12488.10    539.33 o 
  -3   6  12     2174.78     2005.36    214.64 o 
  -2   6  12      100.47       84.42     68.84 o 
  -1   6  12      650.37      794.83     81.93 o 
   0   6  12     2739.99     2760.16    187.63 o 
   1   6  12     6152.52     6396.94    341.03 o 
   2   6  12      789.06      469.27    106.53 o 
   3   6  12       93.01      101.48    111.55 o 
   4   6  12     1308.23     1448.61    132.83 o 
   5   6  12     2371.29     2649.14    175.04 o 
   6   6  12      441.01      227.23    123.28 o 
   7   6  12      569.03      700.65    130.73 o 
   8   6  12      246.28      237.75    123.71 o 
 -11   7  12      119.54       46.62    174.21 o 
 -10   7  12        1.44      -64.14    123.87 o 
  -9   7  12      374.21      257.62    129.10 o 
  -8   7  12     1245.14      912.95    145.64 o 
  -7   7  12       20.14       77.50     98.37 o 
  -6   7  12       43.08       89.59    106.78 o 
  -5   7  12      559.44      462.43    115.97 o 
  -4   7  12      302.75      396.81     84.80 o 
  -3   7  12      446.11      587.23    134.93 o 
  -2   7  12       69.29       72.26     70.92 o 
  -1   7  12        1.59      -37.88     69.76 o 
   0   7  12      432.44      409.90    102.19 o 
   1   7  12     1431.99     1520.26    220.46 o 
   2   7  12       49.82       34.49     89.03 o 
   3   7  12      631.96      593.79    112.96 o 
   4   7  12      261.57      194.57    102.43 o 
   5   7  12      435.48      504.06    153.53 o 
   6   7  12      496.06      497.08    127.58 o 
   7   7  12       41.53      107.92    256.43 o 
   8   7  12        0.89      -45.14    109.74 o 
 -11   8  12       96.40      107.29    184.24 o 
 -10   8  12       27.53      255.68    174.71 o 
  -9   8  12     1078.77      979.95    162.38 o 
  -8   8  12     1398.57     1123.75    292.15 o 
  -7   8  12      663.76      658.37    130.79 o 
  -6   8  12      328.83      211.78    177.10 o 
  -5   8  12     1234.09     1310.57    141.65 o 
  -4   8  12     9582.66    10111.68    331.29 o 
  -3   8  12      209.87      279.64     87.45 o 
  -2   8  12      130.69      125.31     80.89 o 
  -1   8  12       55.36       29.65     88.78 o 
   0   8  12     1466.88     1414.74    244.15 o 
   1   8  12     4283.44     4231.88    237.19 o 
   2   8  12        3.44       81.52     91.26 o 
   3   8  12       46.30       11.94    107.79 o 
   4   8  12      154.32      120.08    102.38 o 
   5   8  12      451.92      529.59    124.87 o 
   6   8  12       50.89      242.33    123.10 o 
   7   8  12     1234.67     1063.88    167.19 o 
 -10   9  12        5.39      206.80    183.49 o 
  -9   9  12        9.42      124.97    137.43 o 
  -8   9  12     2288.69     2326.59    267.84 o 
  -7   9  12     3215.88     3402.83    358.08 o 
  -6   9  12      147.93      189.03    110.25 o 
  -5   9  12     1318.16     1174.91    219.71 o 
  -4   9  12       28.13      -81.92     64.75 o 
  -3   9  12    10145.16    11029.34    549.82 o 
  -2   9  12     1053.45     1147.01    248.91 o 
  -1   9  12     1886.01     1988.76    169.57 o 
   0   9  12     4285.74     4089.76    240.83 o 
   1   9  12       41.95       62.48     92.30 o 
   2   9  12      179.43      160.20    105.55 o 
   3   9  12     1510.90     1371.63    165.94 o 
   4   9  12      143.57      104.44    101.05 o 
   5   9  12      862.01      866.22    145.76 o 
   6   9  12     3484.15     3551.27    258.83 o 
   7   9  12      547.04      415.57    130.52 o 
  -9  10  12       96.38      205.30    188.25 o 
  -8  10  12      163.83      147.35    122.20 o 
  -7  10  12      147.18      315.58    125.62 o 
  -6  10  12      597.54      856.01    429.64 o 
  -5  10  12     1128.67     1632.82    498.95 o 
  -4  10  12      232.70      228.91     98.28 o 
  -3  10  12      609.05      771.64    112.09 o 
  -2  10  12     1428.50     1598.91    284.88 o 
  -1  10  12      139.37       41.94     95.58 o 
   0  10  12      732.65      688.90    125.66 o 
   1  10  12      670.14      745.70    133.23 o 
   2  10  12      450.26      416.31    121.77 o 
   3  10  12       58.92       89.28    103.69 o 
   4  10  12      130.99      191.66    118.50 o 
   5  10  12       79.75      -28.54    123.58 o 
   6  10  12      278.85      484.73    144.36 o 
  -8  11  12      739.12      312.33    185.49 o 
  -7  11  12      461.00      401.82    196.02 o 
  -6  11  12       34.99        1.81    367.60 o 
  -5  11  12      536.02      872.94    178.77 o 
  -4  11  12       36.85       67.67     98.56 o 
  -3  11  12     2248.38     2289.60    201.62 o 
  -2  11  12      180.64      345.33    139.75 o 
  -1  11  12      233.00      239.83    109.28 o 
   0  11  12      546.63      623.94    298.29 o 
   1  11  12     1119.68     1334.69    160.86 o 
   2  11  12     1766.43     1479.72    171.20 o 
   3  11  12       28.43      194.78    123.09 o 
   4  11  12     1187.17     1630.60    186.25 o 
   5  11  12      177.25      189.19    271.35 o 
  -7  12  12        0.18      103.78    175.97 o 
  -6  12  12      222.10      235.93    249.41 o 
  -5  12  12      442.53      514.69    170.28 o 
  -4  12  12      546.79      680.22    159.30 o 
  -3  12  12       42.51      107.32    128.05 o 
  -2  12  12        1.35      -62.93    105.62 o 
  -1  12  12      472.58      663.60    261.70 o 
   0  12  12      415.33      373.42    169.95 o 
   1  12  12      110.53       68.24    119.45 o 
   2  12  12       65.70      110.24    130.10 o 
   3  12  12      149.39      299.61    141.19 o 
  -5  13  12      282.97      154.66    302.55 o 
  -4  13  12       23.60      -17.34    142.09 o 
  -3  13  12      354.41      237.55    153.41 o 
  -2  13  12      119.24       64.84    129.37 o 
  -1  13  12        0.76      105.31    125.40 o 
   0  13  12      418.71      323.14    134.07 o 
   1  13  12       89.94      -74.99    114.81 o 
 -13   1  13      348.31      544.21    128.00 o 
 -12   1  13     3061.87     2594.34    237.33 o 
 -11   1  13     1810.68     1890.33    152.04 o 
 -10   1  13      491.06      609.69    113.87 o 
  -9   1  13      146.63      155.96     95.47 o 
  -8   1  13      397.46      455.77     98.74 o 
  -7   1  13      899.33      821.38    140.56 o 
  -6   1  13     2417.29     2449.32    199.77 o 
  -5   1  13    24423.41    26034.86   1055.53 o 
  -4   1  13     2847.08     2992.13    142.63 o 
  -3   1  13     9241.73     9441.44    281.99 o 
  -2   1  13     5564.49     5287.94    191.31 o 
  -1   1  13     8359.95     8585.21    258.33 o 
   0   1  13     6522.43     5532.05    189.32 o 
   1   1  13      805.49      997.18     96.13 o 
   2   1  13     8542.85     8947.18    362.05 o 
   3   1  13        3.04      -21.97     50.25 o 
   4   1  13     3352.47     2866.64    260.79 o 
   5   1  13       52.63      -67.60    145.01 o 
   6   1  13      243.42      289.29    177.56 o 
   7   1  13      162.73      -64.68    183.18 o 
   8   1  13     2643.51     3753.72    423.50 o 
   9   1  13     1202.71     1125.21    248.16 o 
 -12   2  13       74.09      107.12    111.17 o 
 -11   2  13     1157.02     1054.08    131.55 o 
 -10   2  13     1015.78     1191.54    141.21 o 
  -9   2  13      246.33      130.53    102.14 o 
  -8   2  13       15.34      -61.92    103.44 o 
  -7   2  13      404.12      417.04    135.99 o 
  -6   2  13     2982.82     3327.71    229.23 o 
  -5   2  13      412.93      398.62     78.86 o 
  -4   2  13     3350.34     3496.42    167.88 o 
  -3   2  13     6089.91     6351.76    219.31 o 
  -2   2  13    20985.17    21063.37    948.36 o 
  -1   2  13    12861.63    12709.04    348.35 o 
   0   2  13     3696.76     3685.99    162.72 o 
   1   2  13      252.71      377.28    174.51 o 
   2   2  13       57.79       40.10     52.36 o 
   3   2  13      885.23     1271.83    225.98 o 
   4   2  13       37.59       17.97     71.37 o 
   5   2  13     1840.93     1773.82    196.36 o 
   6   2  13      581.36      631.86    197.80 o 
   7   2  13     2167.28     2089.82    279.79 o 
   8   2  13      920.83      810.49    240.77 o 
   9   2  13        2.59      325.93    209.75 o 
 -12   3  13        8.96     -126.69    113.75 o 
 -11   3  13      214.30      292.25    121.42 o 
 -10   3  13     1945.46     1803.08    166.90 o 
  -9   3  13       30.53      171.19    121.83 o 
  -8   3  13       33.62       52.32    107.85 o 
  -7   3  13     4126.14     3814.94    428.89 o 
  -6   3  13      254.11      233.70    171.33 o 
  -5   3  13      755.90      721.69    128.07 o 
  -4   3  13     1241.68     1196.40    118.56 o 
  -3   3  13      209.49      187.60     73.50 o 
  -2   3  13     2791.80     2673.98    162.31 o 
  -1   3  13     3845.16     3765.90    160.32 o 
   0   3  13        3.25       10.10     55.92 o 
   1   3  13      457.78      327.35     57.02 o 
   2   3  13     2020.63     1999.65    142.81 o 
   3   3  13        6.62      -54.72     68.68 o 
   4   3  13     1190.30     1151.54    249.26 o 
   5   3  13       28.80      -33.70     95.75 o 
   6   3  13       20.00      -48.87     84.70 o 
   7   3  13     1230.59     1198.51    249.28 o 
   8   3  13      177.87      599.11    368.73 o 
   9   3  13        1.85      -10.55    195.76 o 
 -12   4  13       10.46       32.63    123.29 o 
 -11   4  13     1543.52     1655.50    199.59 o 
 -10   4  13     1207.28     1001.78    169.88 o 
  -9   4  13       18.59       24.10    121.50 o 
  -8   4  13       50.35      127.04    117.34 o 
  -7   4  13     1551.14     1878.52    275.98 o 
  -6   4  13     4376.56     4444.10    262.97 o 
  -5   4  13      393.51      233.32    169.20 o 
  -4   4  13      764.04      828.82    103.17 o 
  -3   4  13     2877.43     2939.69    162.00 o 
  -2   4  13    15553.85    16348.00    579.14 o 
  -1   4  13     8326.91     8659.94    345.09 o 
   0   4  13      452.49      533.12     92.37 o 
   1   4  13      224.11      429.50     70.01 o 
   2   4  13     1051.28      846.93    153.57 o 
   3   4  13     2783.57     2733.30    226.29 o 
   4   4  13       85.68      103.57     97.83 o 
   5   4  13      273.93      390.24    108.55 o 
   6   4  13      577.61      439.97    109.82 o 
   7   4  13     2143.85     2374.55    289.52 o 
   8   4  13     1055.67      451.08    216.03 o 
 -12   5  13      546.69     1106.31    233.25 o 
 -11   5  13      169.25      225.81    146.04 o 
 -10   5  13      605.47      728.49    193.64 o 
  -9   5  13       28.99      -41.47    162.56 o 
  -8   5  13     1390.87     1053.80    166.57 o 
  -7   5  13     2757.05     2364.08    195.40 o 
  -6   5  13      736.81      913.92    241.77 o 
  -5   5  13     2302.24     2386.78    192.23 o 
  -4   5  13    10145.19    10715.44    353.95 o 
  -3   5  13     2198.48     2093.28    162.82 o 
  -2   5  13        0.71       22.92     73.64 o 
  -1   5  13       13.08      101.23     72.51 o 
   0   5  13      457.40      475.03     81.11 o 
   1   5  13     4625.26     4346.62    299.77 o 
   2   5  13      577.35      563.85     97.33 o 
   3   5  13      792.51      773.36    106.96 o 
   4   5  13       42.58       68.82     79.37 o 
   5   5  13     3335.29     3348.52    199.02 o 
   6   5  13      169.73     -105.74     90.32 o 
   7   5  13      386.73      605.83    147.48 o 
   8   5  13       38.85     -101.13    197.63 o 
 -11   6  13      227.33      307.34    159.70 o 
 -10   6  13      430.29      327.71    235.13 o 
  -9   6  13      289.06      413.23    147.62 o 
  -8   6  13      177.78       -2.92    131.98 o 
  -7   6  13        6.05      -80.51    102.54 o 
  -6   6  13     1959.65     2402.16    282.63 o 
  -5   6  13       60.36      213.82    111.71 o 
  -4   6  13     1550.49     1439.17    149.03 o 
  -3   6  13      835.94      917.61    162.70 o 
  -2   6  13     1070.57     1325.19    128.88 o 
  -1   6  13     2887.75     2865.63    140.09 o 
   0   6  13      192.62       25.37     92.28 o 
   1   6  13        7.09      117.42     92.53 o 
   2   6  13       13.30      -32.14     91.10 o 
   3   6  13     2580.83     2682.69    228.90 o 
   4   6  13      181.49      263.54     96.63 o 
   5   6  13      154.74      230.87    102.43 o 
   6   6  13      809.44      721.17    130.45 o 
   7   6  13        2.55     -180.17    125.86 o 
   8   6  13       22.21       75.62    133.23 o 
 -11   7  13      135.63      187.92    155.59 o 
 -10   7  13       85.63       37.07    140.50 o 
  -9   7  13      503.70      637.74    353.94 o 
  -8   7  13     1269.65     1282.46    167.17 o 
  -7   7  13      486.32      454.91    132.53 o 
  -6   7  13       36.41      127.06    106.35 o 
  -5   7  13     1950.41     2503.13    193.76 o 
  -4   7  13     3533.54     4030.19    233.96 o 
  -3   7  13     4332.52     4629.56    266.94 o 
  -2   7  13     3077.23     2979.81    215.62 o 
  -1   7  13       24.47      142.18     81.83 o 
   0   7  13     9048.32     9824.80    415.85 o 
   1   7  13     6206.22     6324.25    313.17 o 
   2   7  13     1149.54     1435.67    317.34 o 
   3   7  13      772.90      845.15    142.88 o 
   4   7  13      122.87      173.25    103.33 o 
   5   7  13      525.10      502.09    121.59 o 
   6   7  13       28.95      -93.46    105.27 o 
   7   7  13      578.69      754.72    154.63 o 
 -10   8  13       35.25      147.36    271.72 o 
  -9   8  13     1093.80     1181.06    175.73 o 
  -8   8  13      123.67       64.02    118.65 o 
  -7   8  13      264.29      111.44    117.15 o 
  -6   8  13      836.49      870.22    137.20 o 
  -5   8  13       95.71      190.66    161.18 o 
  -4   8  13     1934.34     1961.09    260.47 o 
  -3   8  13     5044.38     5654.24    484.41 o 
  -2   8  13     2479.15     2810.84    172.93 o 
  -1   8  13     1834.25     2013.65    176.09 o 
   0   8  13     4013.20     3809.48    274.23 o 
   1   8  13        4.10      131.69    107.29 o 
   2   8  13      325.02      147.74     97.54 o 
   3   8  13      808.15      766.69    132.77 o 
   4   8  13       18.16      -77.60     98.73 o 
   5   8  13       50.35      174.86    114.77 o 
   6   8  13     1265.39     1540.62    262.32 o 
   7   8  13      132.42       89.48    132.85 o 
 -10   9  13        9.03      137.87    210.31 o 
  -9   9  13      701.38      590.12    162.68 o 
  -8   9  13      700.42      557.95    148.75 o 
  -7   9  13      180.24      367.19    132.02 o 
  -6   9  13      192.06      146.25    118.45 o 
  -5   9  13       76.88       90.25    103.36 o 
  -4   9  13      835.58      914.85    118.29 o 
  -3   9  13       66.44       30.06     94.34 o 
  -2   9  13        1.46      153.00    114.55 o 
  -1   9  13       30.12      124.46    178.47 o 
   0   9  13      411.84      247.28    109.60 o 
   1   9  13     1007.29      903.54    143.94 o 
   2   9  13       99.99       59.02     98.33 o 
   3   9  13        5.85       37.32    100.29 o 
   4   9  13       44.49       84.77    110.76 o 
   5   9  13      493.75      882.50    163.26 o 
   6   9  13      394.95      292.17    150.35 o 
  -9  10  13      239.82      600.60    220.09 o 
  -8  10  13      565.78      267.08    130.84 o 
  -7  10  13      655.90      610.32    142.14 o 
  -6  10  13      127.98       59.49    111.09 o 
  -5  10  13     1171.11     1782.58    762.03 o 
  -4  10  13       33.31       -2.54    101.07 o 
  -3  10  13     2651.05     2851.15    227.03 o 
  -2  10  13      288.09      231.96    121.33 o 
  -1  10  13      391.11      309.41    115.27 o 
   0  10  13     1336.53     1309.18    153.93 o 
   1  10  13      990.63      906.55    144.68 o 
   2  10  13      673.51      293.06    122.04 o 
   3  10  13       98.99       57.54    108.44 o 
   4  10  13      481.62      410.36    137.53 o 
   5  10  13        5.49       33.59    244.65 o 
  -7  11  13        7.71        0.00    176.47 o 
  -6  11  13      349.76      428.78    562.25 o 
  -5  11  13      739.88     1066.01    197.26 o 
  -4  11  13       38.17      -24.06    213.32 o 
  -3  11  13      596.73      566.71    163.31 o 
  -2  11  13       24.71     -108.32    117.56 o 
  -1  11  13       33.46      -74.87    103.95 o 
   0  11  13       39.39       45.74    114.85 o 
   1  11  13        2.34     -140.39    102.41 o 
   2  11  13        3.59      -98.29    213.69 o 
   3  11  13      116.62       80.69    119.83 o 
   4  11  13      270.03      347.20    145.17 o 
  -6  12  13       65.22      206.99    195.12 o 
  -5  12  13      255.45      803.14    417.61 o 
  -4  12  13      121.24      119.55    148.29 o 
  -3  12  13      876.75      878.58    166.81 o 
  -2  12  13        3.25      -57.13    126.64 o 
  -1  12  13       53.45      -33.46    118.45 o 
   0  12  13      421.67      431.59    138.35 o 
   1  12  13      221.40      261.45    135.11 o 
   2  12  13      486.51      496.67    164.56 o 
  -3  13  13       66.36     -186.36    128.33 o 
  -2  13  13       67.32       89.13    136.63 o 
  -1  13  13      193.18      231.64    147.27 o 
 -12   0  14     4969.37     4532.51    315.04 o 
 -11   0  14     2320.99     3000.77    349.30 o 
 -10   0  14      189.29       39.86    180.73 o 
  -9   0  14      236.04      283.25    174.71 o 
  -8   0  14      206.54      140.12    161.43 o 
  -7   0  14     1693.34     1162.09    227.35 o 
  -6   0  14     6448.19     7488.41    511.86 o 
  -5   0  14     5765.64     6732.40    322.80 o 
  -4   0  14     4245.56     4382.42    473.38 o 
  -3   0  14     5843.47     5989.31    297.30 o 
  -2   0  14     2015.57     1633.91    248.29 o 
  -1   0  14     9207.95     9808.97    412.78 o 
   0   0  14     9259.86     8549.51    370.22 o 
   1   0  14    10000.68     9185.82    564.88 o 
   2   0  14    16773.62    16411.33   1182.02 o 
   3   0  14     3256.48     3204.36    206.19 o 
   4   0  14       26.00      167.95    241.64 o 
   5   0  14       38.73       34.59    218.58 o 
   6   0  14      174.40     -128.34    251.67 o 
   7   0  14        4.50      259.44    274.73 o 
   8   0  14     1454.95     2234.69    403.07 o 
 -12   1  14        2.14       92.50    119.06 o 
 -11   1  14      432.55      478.49    134.07 o 
 -10   1  14      633.19      632.93    135.71 o 
  -9   1  14      406.02      217.15    112.86 o 
  -8   1  14      415.60      136.15    120.41 o 
  -7   1  14       10.14     -109.08    118.06 o 
  -6   1  14      693.55      499.24    189.25 o 
  -5   1  14      383.85      388.82    143.82 o 
  -4   1  14     3936.44     4128.26    199.25 o 
  -3   1  14     5750.21     5386.38    199.02 o 
  -2   1  14    11088.42    11267.65    323.03 o 
  -1   1  14     8913.60     8206.36    289.07 o 
   0   1  14     5899.95     5567.18    216.87 o 
   1   1  14     1243.09     1213.25    118.56 o 
   2   1  14       33.69       62.02     58.76 o 
   3   1  14       80.00       35.32     75.47 o 
   4   1  14       17.13      -92.70     79.69 o 
   5   1  14      292.41      720.59    198.98 o 
   6   1  14       90.90      -34.90    171.50 o 
   7   1  14       95.33      139.00    186.48 o 
   8   1  14        4.96       35.03    199.03 o 
 -12   2  14      629.31      638.40    147.73 o 
 -11   2  14     1118.17     1188.57    293.44 o 
 -10   2  14      972.75     1057.95    173.19 o 
  -9   2  14      491.05      698.97    176.59 o 
  -8   2  14       35.89       37.94    225.98 o 
  -7   2  14     3449.94     3062.53    231.41 o 
  -6   2  14      191.21       -2.64    111.78 o 
  -5   2  14     2631.75     2808.52    217.61 o 
  -4   2  14       72.63       21.51     68.24 o 
  -3   2  14      980.22     1286.54    108.50 o 
  -2   2  14     3619.94     3235.06    151.69 o 
  -1   2  14     2596.02     2946.17    144.31 o 
   0   2  14      709.50      474.75     76.92 o 
   1   2  14       27.80       33.81     58.21 o 
   2   2  14     2291.38     2564.52    128.86 o 
   3   2  14      175.31      125.96     83.27 o 
   4   2  14     3868.76     3620.49    193.54 o 
   5   2  14       21.35       35.34    158.76 o 
   6   2  14     1989.07     3048.57    401.07 o 
   7   2  14      675.17     1073.06    249.10 o 
   8   2  14      187.25       39.00    193.07 o 
 -12   3  14       95.22      239.02    291.53 o 
 -11   3  14     1279.90     1194.48    191.13 o 
 -10   3  14     3619.97     3363.23    254.71 o 
  -9   3  14      312.38       97.85    124.32 o 
  -8   3  14      702.77      371.28    135.22 o 
  -7   3  14      541.42      419.48    142.00 o 
  -6   3  14     1825.93     1953.49    190.70 o 
  -5   3  14      127.85      155.44    116.22 o 
  -4   3  14      151.71      163.31     77.86 o 
  -3   3  14     3107.68     3186.86    154.27 o 
  -2   3  14    10887.63    11646.67    336.62 o 
  -1   3  14     6318.41     5621.35    366.76 o 
   0   3  14     2855.18     2566.58    156.16 o 
   1   3  14       65.36       27.26     52.17 o 
   2   3  14      407.56      456.82    100.49 o 
   3   3  14     5396.89     6028.39    264.96 o 
   4   3  14       93.01       80.39     81.43 o 
   5   3  14       37.63      126.62     92.24 o 
   6   3  14      583.95      512.54    210.61 o 
   7   3  14     1304.52     1389.97    255.05 o 
   8   3  14     1159.92      858.83    252.84 o 
 -12   4  14      164.68      289.68    168.07 o 
 -11   4  14       82.28       82.20    144.05 o 
 -10   4  14      526.60      357.10    218.71 o 
  -9   4  14      108.22      151.57    139.21 o 
  -8   4  14      651.43      796.66    318.22 o 
  -7   4  14     1108.46     1152.62    160.63 o 
  -6   4  14       11.57     -132.13    100.52 o 
  -5   4  14       90.70      152.63    106.42 o 
  -4   4  14     3655.62     3616.91    187.77 o 
  -3   4  14      280.78      151.35     85.97 o 
  -2   4  14       23.94        5.04     69.05 o 
  -1   4  14      650.75      741.81     90.44 o 
   0   4  14      523.66      548.81     80.47 o 
   1   4  14      825.62      639.70    106.36 o 
   2   4  14      293.92      458.94     98.45 o 
   3   4  14      236.26      190.45     91.95 o 
   4   4  14      132.65       73.43     90.28 o 
   5   4  14     1284.65     1153.79    132.51 o 
   6   4  14      222.84       -9.18     95.13 o 
   7   4  14      331.95      450.81    216.76 o 
   8   4  14       27.92      186.72    234.25 o 
 -11   5  14      589.65      669.98    254.43 o 
 -10   5  14      793.97      863.15    372.24 o 
  -9   5  14      211.69      196.63    130.75 o 
  -8   5  14      254.09      142.42    127.42 o 
  -7   5  14       61.01      142.97    126.20 o 
  -6   5  14     1289.45     1393.02    169.99 o 
  -5   5  14      100.45       33.15    106.36 o 
  -4   5  14      785.89      990.59    114.77 o 
  -3   5  14      355.16      440.77     94.38 o 
  -2   5  14     5098.46     5699.70    238.27 o 
  -1   5  14     7022.62     7185.37    371.51 o 
   0   5  14      119.77      271.18     78.84 o 
   1   5  14      250.40      365.10     98.02 o 
   2   5  14      194.41       90.08     85.98 o 
   3   5  14     3292.21     3021.68    185.19 o 
   4   5  14     1024.73      826.59    121.82 o 
   5   5  14      223.25      220.28    100.30 o 
   6   5  14      423.91      376.70    108.65 o 
   7   5  14       41.13     -169.58    213.32 o 
 -11   6  14      305.77      595.40    345.92 o 
 -10   6  14     1125.94     1385.05    197.09 o 
  -9   6  14      274.35      182.04    139.61 o 
  -8   6  14      402.45      259.09    140.89 o 
  -7   6  14      462.32      629.05    320.85 o 
  -6   6  14      647.48      721.91    146.26 o 
  -5   6  14      185.37      385.93    125.58 o 
  -4   6  14     8538.96     9054.30    414.23 o 
  -3   6  14     1500.41     1549.69    176.14 o 
  -2   6  14     2053.54     1993.46    358.55 o 
  -1   6  14       13.56       83.92     73.96 o 
   0   6  14     9748.29    10062.75    993.14 o 
   1   6  14    10884.89    10206.88    434.46 o 
   2   6  14     4144.06     4097.62    249.41 o 
   3   6  14     1213.61     1471.85    147.07 o 
   4   6  14     1013.11     1080.29    130.26 o 
   5   6  14      100.33      -13.64     90.04 o 
   6   6  14       22.73       -9.37     97.64 o 
   7   6  14      511.23      671.82    189.06 o 
 -10   7  14       43.13     -151.23    134.31 o 
  -9   7  14      277.40      407.75    155.22 o 
  -8   7  14        0.59       72.92    136.92 o 
  -7   7  14        1.12      -28.02    116.09 o 
  -6   7  14     1917.99     2400.10    242.39 o 
  -5   7  14      220.45      267.35    121.88 o 
  -4   7  14     1324.91     1842.41    201.12 o 
  -3   7  14     7590.97     7796.52    439.39 o 
  -2   7  14     1187.60     1377.55    224.72 o 
  -1   7  14     2550.85     3258.90    231.51 o 
   0   7  14     3362.83     3917.92    244.12 o 
   1   7  14      210.98      156.80    108.16 o 
   2   7  14      157.79      385.37    120.08 o 
   3   7  14      467.87      670.30    133.03 o 
   4   7  14       30.86       29.36    137.99 o 
   5   7  14       47.18       29.24    107.75 o 
   6   7  14      410.50      512.13    326.87 o 
   7   7  14       42.20     -107.71    126.47 o 
 -10   8  14        2.43      -68.84    144.55 o 
  -9   8  14      532.34      856.63    358.45 o 
  -8   8  14     1414.46     1864.35    627.04 o 
  -7   8  14      310.61      386.84    374.50 o 
  -6   8  14      352.35      378.93    126.73 o 
  -5   8  14       22.91       -3.54    107.07 o 
  -4   8  14      430.40      387.56     98.65 o 
  -3   8  14      619.43      524.33    106.52 o 
  -2   8  14        3.96      130.81    121.54 o 
  -1   8  14       57.34       47.93    112.89 o 
   0   8  14      555.89      833.94    289.77 o 
   1   8  14     1473.15     1456.32    164.11 o 
   2   8  14      199.27       98.96    112.79 o 
   3   8  14       35.77     -106.45    131.73 o 
   4   8  14       55.77     -154.90    252.55 o 
   5   8  14     1234.91     1148.98    171.91 o 
   6   8  14      511.16      317.64    142.37 o 
  -9   9  14     1103.42     1195.16    188.17 o 
  -8   9  14      161.23      125.65    137.49 o 
  -7   9  14      522.75      405.94    241.39 o 
  -6   9  14       14.15      -24.49    118.34 o 
  -5   9  14      251.10       79.53    114.29 o 
  -4   9  14       44.01      -46.64     86.70 o 
  -3   9  14     2243.51     2873.78    644.21 o 
  -2   9  14     1333.32     1320.11    174.13 o 
  -1   9  14      540.62      665.19    140.47 o 
   0   9  14     2419.03     2422.83    205.74 o 
   1   9  14      250.93      347.08    127.20 o 
   2   9  14      611.88      289.11    166.32 o 
   3   9  14       13.69      -50.71    107.23 o 
   4   9  14      490.40      465.32    141.66 o 
   5   9  14       76.92      198.08    135.06 o 
  -8  10  14      123.39      176.85    141.99 o 
  -7  10  14        1.30     -188.35    125.57 o 
  -6  10  14      354.74      332.54    148.02 o 
  -5  10  14      162.13       90.05    174.82 o 
  -4  10  14       93.68      129.39    112.83 o 
  -3  10  14        0.86       73.76    131.40 o 
  -2  10  14      170.86      294.17    132.40 o 
  -1  10  14      123.84      205.39    124.57 o 
   0  10  14       14.89      167.56    117.80 o 
   1  10  14      146.28      124.57    114.83 o 
   2  10  14       51.49      -88.24    107.65 o 
   3  10  14       40.63       22.57    114.56 o 
   4  10  14       41.53        2.44    124.61 o 
  -7  11  14      249.79      200.58    145.30 o 
  -6  11  14       50.38      -48.38    192.51 o 
  -5  11  14      938.19      925.84    225.51 o 
  -4  11  14       13.09      305.45    262.07 o 
  -3  11  14      812.76     1005.11    224.10 o 
  -2  11  14       78.11       92.09    129.02 o 
  -1  11  14       65.54      -95.72    108.38 o 
   0  11  14      812.32      856.44    162.05 o 
   1  11  14      325.71       56.74    211.19 o 
   2  11  14      874.44      641.88    152.69 o 
   3  11  14      278.53      311.30    141.34 o 
  -5  12  14      111.35      361.21    473.01 o 
  -4  12  14       58.78      207.05    314.59 o 
  -3  12  14      159.04      132.29    141.18 o 
  -2  12  14       67.44      177.65    142.39 o 
  -1  12  14      396.29      397.89    150.83 o 
   0  12  14      784.14      749.85    167.00 o 
   1  12  14      955.61     1071.30    182.59 o 
 -12   1  15      789.22      916.78    178.03 o 
 -11   1  15     3307.26     2871.05    245.53 o 
 -10   1  15      192.68       68.43    145.15 o 
  -9   1  15      418.33      459.31    142.94 o 
  -8   1  15       65.54      -89.64    110.60 o 
  -7   1  15     4901.65     4670.67    416.11 o 
  -6   1  15      213.20      -31.90    115.57 o 
  -5   1  15     1868.48     2038.61    194.26 o 
  -4   1  15       64.05      -30.02     67.76 o 
  -3   1  15      641.18      665.56     91.32 o 
  -2   1  15     2038.06     1608.24    118.16 o 
  -1   1  15     3527.11     4069.89    172.62 o 
   0   1  15     5953.16     5452.36    202.28 o 
   1   1  15     1977.43     2081.49    120.85 o 
   2   1  15     7492.01     8049.91    303.70 o 
   3   1  15     3018.38     2512.64    168.32 o 
   4   1  15      924.34      425.16    182.27 o 
   5   1  15       36.84       38.30    164.58 o 
   6   1  15      139.53      268.18    202.70 o 
   7   1  15      568.21      585.65    227.24 o 
   8   1  15      202.77      392.23    239.91 o 
 -12   2  15      231.50      267.90    156.86 o 
 -11   2  15     1224.28     1412.29    244.53 o 
 -10   2  15     3694.19     3644.36    276.95 o 
  -9   2  15     1462.77     1240.02    180.12 o 
  -8   2  15     1056.46     1022.45    172.84 o 
  -7   2  15      281.09      356.67    129.75 o 
  -6   2  15      262.42      298.29    128.66 o 
  -5   2  15      271.76      147.09     94.90 o 
  -4   2  15      810.20      949.08     99.17 o 
  -3   2  15     1921.24     2123.62    136.65 o 
  -2   2  15     3229.38     3842.02    171.52 o 
  -1   2  15    10922.17    10471.23    414.38 o 
   0   2  15      922.12      851.40     92.03 o 
   1   2  15      790.11      679.33     84.19 o 
   2   2  15       13.45      -10.95     83.97 o 
   3   2  15     1644.78     1725.03    149.43 o 
   4   2  15      594.06      465.02    149.84 o 
   5   2  15       83.80      -28.60    167.88 o 
   6   2  15        8.78      223.05    211.56 o 
   7   2  15      281.51      314.62    210.29 o 
   8   2  15      400.06      229.55    230.38 o 
 -11   3  15       89.37      110.78    148.77 o 
 -10   3  15      341.24      676.99    167.45 o 
  -9   3  15        3.86      -23.29    126.29 o 
  -8   3  15      133.60       61.98    131.61 o 
  -7   3  15      977.00      695.13    155.51 o 
  -6   3  15      295.64      198.54    127.66 o 
  -5   3  15      721.56      570.36    138.35 o 
  -4   3  15      749.43      783.41     97.77 o 
  -3   3  15      207.85      110.63     78.55 o 
  -2   3  15     1326.11     1301.37    203.92 o 
  -1   3  15     1606.15     1630.62    174.72 o 
   0   3  15      131.33       30.44     66.41 o 
   1   3  15      119.82       71.15     59.28 o 
   2   3  15      724.06      728.87    160.22 o 
   3   3  15       58.61      -50.05     84.59 o 
   4   3  15      456.03      430.30    110.59 o 
   5   3  15        8.88     -127.67     85.11 o 
   6   3  15      175.96      523.86    216.31 o 
   7   3  15      432.58      689.98    234.83 o 
 -11   4  15     1584.56     1473.69    204.55 o 
 -10   4  15     2398.27     2324.72    232.73 o 
  -9   4  15     1609.63     1543.67    361.59 o 
  -8   4  15      816.12      545.01    166.69 o 
  -7   4  15      162.40      126.43    126.21 o 
  -6   4  15     1754.92     1570.07    185.79 o 
  -5   4  15       70.48      -95.54    103.17 o 
  -4   4  15       36.98      -15.68     84.45 o 
  -3   4  15      175.20      327.01    110.14 o 
  -2   4  15     3124.97     3990.72    289.48 o 
  -1   4  15     3726.43     3910.91    205.65 o 
   0   4  15      956.39      922.55    145.92 o 
   1   4  15       19.61       -3.58     93.89 o 
   2   4  15      737.44      883.10    144.99 o 
   3   4  15     3579.02     4045.66    257.28 o 
   4   4  15     2723.05     3008.57    225.03 o 
   5   4  15      633.73      685.81    121.84 o 
   6   4  15      213.37      195.30    232.62 o 
   7   4  15       34.19      -54.62    199.87 o 
 -11   5  15       12.28       58.35    155.85 o 
 -10   5  15      325.67      295.41    162.24 o 
  -9   5  15      437.07      398.90    158.38 o 
  -8   5  15     1494.90     1040.20    293.91 o 
  -7   5  15      446.01      400.41    143.64 o 
  -6   5  15       73.05      115.63    118.76 o 
  -5   5  15      819.12      754.53    152.88 o 
  -4   5  15     2021.43     2166.70    158.86 o 
  -3   5  15      157.64       24.03     89.24 o 
  -2   5  15     1216.10     1101.61    123.89 o 
  -1   5  15       53.87       21.81     77.95 o 
   0   5  15     2522.46     3439.10    208.86 o 
   1   5  15     7364.29     8134.32    431.44 o 
   2   5  15      693.74      423.09    109.06 o 
   3   5  15      655.77     1015.71    129.87 o 
   4   5  15      853.46      949.11    179.06 o 
   5   5  15      584.87      443.18    124.11 o 
   6   5  15       81.74      -35.17     99.63 o 
   7   5  15      116.43      213.22    214.97 o 
 -10   6  15      142.34      -31.53    151.78 o 
  -9   6  15      539.64      663.70    236.13 o 
  -8   6  15       93.51      -28.60    136.90 o 
  -7   6  15       20.17      -63.80    118.76 o 
  -6   6  15     1154.06      946.34    197.27 o 
  -5   6  15      172.93       -6.10    121.77 o 
  -4   6  15       68.52       -4.49     88.61 o 
  -3   6  15      836.70      752.76    190.43 o 
  -2   6  15      134.38      181.72     94.59 o 
  -1   6  15      285.17      302.36    139.92 o 
   0   6  15      581.71      573.88    149.02 o 
   1   6  15      231.19      552.26    129.89 o 
   2   6  15       17.00      -16.03     97.83 o 
   3   6  15     1123.96     1232.40    177.16 o 
   4   6  15       34.88      -85.75     99.20 o 
   5   6  15        1.19      -99.17     99.02 o 
   6   6  15      153.27      126.18    108.55 o 
 -10   7  15      399.07      257.72    169.56 o 
  -9   7  15      391.70      324.18    165.84 o 
  -8   7  15     1214.48     1261.26    354.19 o 
  -7   7  15      309.01      375.57    147.95 o 
  -6   7  15       31.13       30.29    120.75 o 
  -5   7  15       84.70     -163.49    109.00 o 
  -4   7  15     2754.13     2587.68    208.08 o 
  -3   7  15      315.99      198.05     99.99 o 
  -2   7  15      299.47      345.97     91.28 o 
  -1   7  15       74.02       36.45    112.60 o 
   0   7  15      650.23      897.34    151.79 o 
   1   7  15     4203.15     4888.29    293.25 o 
   2   7  15      686.71      544.44    196.65 o 
   3   7  15      249.54      300.49    122.25 o 
   4   7  15      119.14      220.20    188.13 o 
   5   7  15      377.64      486.52    283.88 o 
   6   7  15      370.71      160.59    267.71 o 
  -9   8  15      765.96      857.70    186.06 o 
  -8   8  15       66.68      267.15    151.40 o 
  -7   8  15       88.60       44.06    150.40 o 
  -6   8  15      311.75      377.05    146.78 o 
  -5   8  15      214.63      132.75    146.26 o 
  -4   8  15        0.47      133.37     98.91 o 
  -3   8  15     2440.80     3093.64    332.02 o 
  -2   8  15      977.65     1186.65    181.84 o 
  -1   8  15      564.92      562.27    149.85 o 
   0   8  15     2274.10     2272.96    378.13 o 
   1   8  15      104.28       42.29    109.46 o 
   2   8  15       70.22      -20.85    107.45 o 
   3   8  15       60.68       75.82    114.04 o 
   4   8  15       47.41      -54.25    121.66 o 
   5   8  15       35.51       13.86    126.57 o 
  -8   9  15      396.30      329.41    161.48 o 
  -7   9  15       28.53       28.31    130.21 o 
  -6   9  15      323.47      179.89    141.35 o 
  -5   9  15      293.82      335.34    133.10 o 
  -4   9  15      268.84      219.57    100.67 o 
  -3   9  15        6.18      119.34    143.69 o 
  -2   9  15       23.56      101.64    125.16 o 
  -1   9  15       62.04      221.63    121.75 o 
   0   9  15       93.58      185.02    124.12 o 
   1   9  15      109.50      180.11    120.75 o 
   2   9  15      120.81        3.82    158.05 o 
   3   9  15       75.08       96.96    123.83 o 
   4   9  15        0.56      -34.80    184.62 o 
  -7  10  15      256.89      372.85    150.38 o 
  -6  10  15       18.53      210.59    139.25 o 
  -5  10  15      140.85      448.21    634.44 o 
  -4  10  15     1168.31     1523.80    436.41 o 
  -3  10  15      807.81     1118.94    279.87 o 
  -2  10  15       27.56      -14.68    136.39 o 
  -1  10  15       82.36       86.89    133.80 o 
   0  10  15      272.06      201.79    132.53 o 
   1  10  15      183.11      355.22    139.83 o 
   2  10  15     1426.57     1170.36    170.74 o 
   3  10  15      470.24      432.39    158.12 o 
  -5  11  15       34.87      564.75    593.08 o 
  -4  11  15      145.49      201.03    361.96 o 
  -3  11  15      291.55      532.43    175.96 o 
  -2  11  15        0.05      -32.10    131.49 o 
  -1  11  15      579.34      845.38    177.59 o 
   0  11  15      472.20      524.44    154.17 o 
   1  11  15      407.89      525.18    186.37 o 
 -11   0  16     1416.76     1030.24    284.51 o 
 -10   0  16       87.57      -89.24    193.77 o 
  -9   0  16      418.13      605.36    228.86 o 
  -8   0  16     1012.88      773.06    235.38 o 
  -6   0  16     3295.44     2836.04    356.20 o 
  -5   0  16      380.86      310.07    193.51 o 
  -4   0  16      522.84      540.32    196.65 o 
  -3   0  16     2144.23     2105.28    190.18 o 
  -2   0  16      996.16      933.45    144.08 o 
  -1   0  16     1064.68     1073.06    151.04 o 
   0   0  16     2098.88     2009.99    182.84 o 
   1   0  16     1763.16     1575.80    161.32 o 
   2   0  16     5713.25     5327.29    281.61 o 
   3   0  16     1065.04      386.53    261.70 o 
   4   0  16       17.72      199.28    261.19 o 
   5   0  16       13.83       33.34    246.15 o 
   6   0  16      259.55      302.05    281.50 o 
   7   0  16      503.59      996.65    363.22 o 
 -11   1  16      754.85      564.28    176.45 o 
 -10   1  16      182.93       55.69    148.78 o 
  -9   1  16      807.22      599.57    163.41 o 
  -8   1  16      270.91       87.43    144.76 o 
  -7   1  16      127.92       84.86    131.24 o 
  -6   1  16      392.99      270.52    141.26 o 
  -5   1  16       33.49       54.99    129.09 o 
  -4   1  16        7.19      -73.26     68.61 o 
  -3   1  16       49.39       12.10     73.33 o 
  -2   1  16     1302.10     1314.73    188.35 o 
  -1   1  16      475.47      335.25     82.73 o 
   0   1  16     1680.18     1567.63    147.83 o 
   1   1  16      349.46      295.18     78.08 o 
   2   1  16        2.99      -85.04     67.60 o 
   3   1  16        7.34       19.38     90.49 o 
   4   1  16      205.89       51.34    178.39 o 
   5   1  16       37.82      -44.84    168.92 o 
   6   1  16        0.80       82.92    206.31 o 
   7   1  16      125.16     -169.63    198.96 o 
 -11   2  16     1273.39      827.57    192.64 o 
 -10   2  16      439.25      252.62    365.35 o 
  -9   2  16       62.38       55.98    145.09 o 
  -8   2  16      484.07      536.15    165.80 o 
  -7   2  16     3611.66     3119.80    248.84 o 
  -6   2  16     2425.35     1993.49    273.98 o 
  -5   2  16       17.96     -107.21    123.81 o 
  -4   2  16     1406.75     1683.30    169.76 o 
  -3   2  16      202.65      225.32     81.71 o 
  -2   2  16      712.33      416.37    126.13 o 
  -1   2  16     2985.43     3500.60    230.62 o 
   0   2  16     1355.63     1298.77    111.61 o 
   1   2  16      272.95      402.20     85.48 o 
   2   2  16     3668.52     4390.16    299.49 o 
   3   2  16      452.10      512.95    115.53 o 
   4   2  16      563.34      687.94    200.29 o 
   5   2  16        5.49      114.08    180.79 o 
   6   2  16      271.19      516.64    221.12 o 
   7   2  16     1191.05     1130.28    268.21 o 
 -11   3  16     1687.75     1825.75    226.66 o 
 -10   3  16     3659.66     3477.49    540.44 o 
  -9   3  16     3887.63     4105.04    983.74 o 
  -8   3  16     2519.46     2534.39    648.10 o 
  -7   3  16     1341.78     1053.28    279.37 o 
  -6   3  16      309.31      464.59    147.48 o 
  -5   3  16      127.71       83.80    129.39 o 
  -4   3  16       52.99       13.83     81.89 o 
  -3   3  16       40.67      -40.67     76.86 o 
  -2   3  16      970.92     1199.14    113.40 o 
  -1   3  16     2824.57     2793.86    153.70 o 
   0   3  16      129.54       35.62     74.45 o 
   1   3  16        2.62      -27.95     95.05 o 
   2   3  16     2267.90     2392.68    178.96 o 
   3   3  16     3095.05     3981.27    528.39 o 
   4   3  16     5174.89     5125.24    262.17 o 
   5   3  16      860.75     1242.10    490.05 o 
   6   3  16      823.21     1230.12    264.58 o 
   7   3  16        5.44      114.48    210.80 o 
 -11   4  16       28.54      -58.12    157.29 o 
 -10   4  16      166.09      212.44    168.16 o 
  -9   4  16       58.06      144.98    154.64 o 
  -8   4  16     1437.88     1258.08    199.93 o 
  -7   4  16        4.40       23.05    135.67 o 
  -6   4  16     1252.41     1068.31    180.98 o 
  -5   4  16     1921.54     1896.69    201.26 o 
  -4   4  16        8.69     -135.32     90.21 o 
  -3   4  16     1333.22     1606.67    126.92 o 
  -2   4  16     1958.45     1857.07    135.38 o 
  -1   4  16     1242.94     1207.68    114.45 o 
   0   4  16      874.50     1174.19    302.16 o 
   1   4  16     4946.10     5432.20    343.21 o 
   2   4  16      309.73       50.72    103.38 o 
   3   4  16      246.50      449.37    115.17 o 
   4   4  16      138.98      286.11    116.70 o 
   5   4  16       32.49      -22.00    110.95 o 
   6   4  16      182.21      156.94    206.22 o 
 -10   5  16      508.95      207.44    229.74 o 
  -9   5  16       47.12      -89.33    147.51 o 
  -8   5  16      263.72      269.64    168.45 o 
  -7   5  16       71.89       47.16    224.97 o 
  -6   5  16      905.16     1279.18    178.59 o 
  -5   5  16     1380.55     1317.59    329.13 o 
  -4   5  16      340.00      253.44    103.55 o 
  -3   5  16      419.38      327.06    107.05 o 
  -2   5  16      240.41      543.46    115.89 o 
  -1   5  16      942.32      963.59    117.49 o 
   0   5  16      123.29      226.91    113.75 o 
   1   5  16      500.86      959.82    142.86 o 
   2   5  16        7.10      -19.53    135.24 o 
   3   5  16      972.81     1040.88    143.45 o 
   4   5  16       28.67      105.48    105.67 o 
   5   5  16       76.64       28.47    108.00 o 
   6   5  16       99.54      395.48    223.28 o 
 -10   6  16      273.09      102.41    175.72 o 
  -9   6  16       84.54     -120.07    155.95 o 
  -8   6  16     2054.40     2158.98    430.65 o 
  -7   6  16      425.23      184.08    145.49 o 
  -6   6  16      856.87      702.31    162.75 o 
  -5   6  16      387.29      248.41    136.78 o 
  -4   6  16      511.28      489.62    116.14 o 
  -3   6  16      293.00      143.04    100.92 o 
  -2   6  16       10.34       25.73     96.44 o 
  -1   6  16       29.71      177.22     95.00 o 
   0   6  16      830.80      825.29    159.77 o 
   1   6  16     3887.72     4643.81    397.93 o 
   2   6  16      495.83      460.36    126.75 o 
   3   6  16      604.79      664.58    135.93 o 
   4   6  16      402.74      435.24    138.15 o 
   5   6  16      677.19      878.09    148.23 o 
  -9   7  16      746.95     1022.09    200.60 o 
  -8   7  16       32.01      -39.77    156.62 o 
  -7   7  16        1.36      -30.34    140.02 o 
  -6   7  16      589.54      436.54    151.55 o 
  -5   7  16       55.29     -148.04    127.75 o 
  -4   7  16       44.15      166.70    103.21 o 
  -3   7  16     1148.51     1166.74    139.94 o 
  -2   7  16      325.72      133.08    110.47 o 
  -1   7  16      170.08       95.84    127.83 o 
   0   7  16      510.12      855.57    163.03 o 
   1   7  16       64.07      135.08    126.89 o 
   2   7  16      114.04       77.47    118.43 o 
   3   7  16      160.59      248.43    153.41 o 
   4   7  16       25.72      -17.07    126.77 o 
   5   7  16        4.00     -152.04    120.13 o 
  -8   8  16      764.63      977.55    508.48 o 
  -7   8  16      285.70      122.06    152.43 o 
  -6   8  16      430.48      488.32    275.98 o 
  -5   8  16      626.53      378.32    175.59 o 
  -4   8  16      246.33       21.26    207.93 o 
  -3   8  16      249.46      285.54    115.62 o 
  -2   8  16       60.09       89.99    138.58 o 
  -1   8  16      203.86      359.63    146.04 o 
   0   8  16       57.42      157.86    202.54 o 
   1   8  16      928.42     1097.30    219.46 o 
   2   8  16       17.38      138.48    212.82 o 
   3   8  16        3.00      -21.34    114.69 o 
   4   8  16       17.14       71.84    127.60 o 
  -7   9  16       11.00       33.15    145.16 o 
  -6   9  16      269.58       79.68    135.27 o 
  -5   9  16     1041.29      915.63    228.98 o 
  -4   9  16      140.27       45.29    156.03 o 
  -3   9  16      291.44       52.75    156.08 o 
  -2   9  16       10.05      148.02    150.99 o 
  -1   9  16       27.91       44.64    127.35 o 
   0   9  16      427.65      476.22    158.67 o 
   1   9  16      392.44      457.20    150.65 o 
   2   9  16     1510.62     1381.87    186.09 o 
   3   9  16      364.34      415.26    152.97 o 
  -6  10  16      176.29      391.01    210.31 o 
  -5  10  16       45.21     -562.25    932.73 o 
  -4  10  16      758.32     1389.19    502.34 o 
  -3  10  16       71.34      392.53    177.41 o 
  -2  10  16      262.35      382.13    165.60 o 
  -1  10  16      489.26      833.73    181.31 o 
   0  10  16      586.13      568.22    163.59 o 
   1  10  16       50.02       41.53    131.70 o 
   2  10  16      138.76      -65.71    127.72 o 
  -3  11  16      115.64      124.14    167.04 o 
  -2  11  16        1.23      -77.67    153.80 o 
  -1  11  16       10.24      124.94    163.06 o 
 -11   1  17      573.75      607.13    181.83 o 
 -10   1  17       85.71     -213.11    142.07 o 
  -9   1  17      400.04      339.60    170.33 o 
  -8   1  17      407.82      196.84    153.18 o 
  -7   1  17     4529.88     4256.25    301.07 o 
  -6   1  17     3957.26     3237.56    278.17 o 
  -5   1  17        6.16      -51.45    165.44 o 
  -4   1  17      686.15      783.74    104.83 o 
  -3   1  17       86.90       59.14     76.80 o 
  -2   1  17     1881.45     1723.40    129.28 o 
  -1   1  17      403.19      515.11     94.37 o 
   0   1  17     1644.76     1444.42    114.06 o 
   1   1  17       92.69       10.59     74.92 o 
   2   1  17     3101.07     3665.17    397.53 o 
   3   1  17      740.86      505.94    185.36 o 
   4   1  17      103.67       44.93    181.92 o 
   5   1  17      142.33      353.00    226.23 o 
   6   1  17      177.69      224.96    217.63 o 
 -11   2  17      396.38      620.25    181.28 o 
 -10   2  17     1442.67     1279.98    203.31 o 
  -9   2  17      841.18      658.02    182.14 o 
  -8   2  17     1062.62      919.97    194.72 o 
  -7   2  17       85.18       70.14    146.29 o 
  -6   2  17      292.52       32.38    144.11 o 
  -5   2  17      622.79      132.84    142.68 o 
  -4   2  17      432.87      279.10     90.02 o 
  -3   2  17      814.98      713.77    102.03 o 
  -2   2  17      259.06      233.30     87.61 o 
  -1   2  17      246.53       76.69     80.80 o 
   0   2  17      138.23      112.12     81.61 o 
   1   2  17       10.37       57.96     92.67 o 
   2   2  17      137.24      242.73    111.99 o 
   3   2  17     2416.24     2671.84    195.35 o 
   4   2  17      946.60      813.51    217.82 o 
   5   2  17      614.30      914.76    237.34 o 
   6   2  17      385.01      686.33    229.93 o 
 -10   3  17        2.38       -6.74    167.76 o 
  -9   3  17       12.37      184.43    164.53 o 
  -8   3  17      295.05      455.69    170.66 o 
  -7   3  17      174.60      182.98    164.16 o 
  -6   3  17       59.25       56.48    144.00 o 
  -5   3  17      351.81       13.61    139.25 o 
  -4   3  17      422.70      440.12     97.30 o 
  -3   3  17      415.56      310.19     94.88 o 
  -2   3  17      175.16       14.14     91.17 o 
  -1   3  17      111.77       38.75     82.17 o 
   0   3  17       40.23       16.41     77.81 o 
   1   3  17      589.06      523.47    127.21 o 
   2   3  17       99.76      187.69    115.24 o 
   3   3  17       79.54      132.96    112.02 o 
   4   3  17      375.58      395.59    120.19 o 
   5   3  17       37.66       68.56    203.56 o 
   6   3  17        4.47       19.50    223.12 o 
 -10   4  17     1353.10     1144.70    211.82 o 
  -9   4  17      554.89      519.94    184.41 o 
  -8   4  17     1114.59     1416.54    212.45 o 
  -7   4  17      302.53      264.52    158.18 o 
  -6   4  17      574.89      920.75    179.19 o 
  -5   4  17      964.83      781.69    176.10 o 
  -4   4  17      293.93      162.38    110.05 o 
  -3   4  17      880.20      837.11    153.55 o 
  -2   4  17       60.27       35.68     84.79 o 
  -1   4  17      700.44      610.73    105.25 o 
   0   4  17      123.96       55.10     87.02 o 
   1   4  17       15.17       53.98    120.63 o 
   2   4  17       55.07       65.39    102.73 o 
   3   4  17     1385.21     1357.36    159.05 o 
   4   4  17     1616.30     1600.78    345.17 o 
   5   4  17      459.08      274.11    290.65 o 
 -10   5  17       45.04       43.25    174.39 o 
  -9   5  17       97.20      203.20    172.29 o 
  -8   5  17     2669.88     2546.20    279.12 o 
  -7   5  17      213.60      178.90    246.41 o 
  -6   5  17     1124.76      893.98    182.72 o 
  -5   5  17     1185.07     1169.13    182.28 o 
  -4   5  17       39.03     -118.12     98.69 o 
  -3   5  17      316.08       79.45    105.07 o 
  -2   5  17     1197.73     1210.85    143.09 o 
  -1   5  17        0.67       37.71    100.86 o 
   0   5  17      969.74     1428.93    202.15 o 
   1   5  17     3101.22     3272.63    217.68 o 
   2   5  17     1098.33     1171.24    157.26 o 
   3   5  17      481.10      574.18    126.01 o 
   4   5  17      273.13      112.48    114.98 o 
   5   5  17        4.69      -30.73    119.08 o 
  -9   6  17        2.01      -21.15    163.85 o 
  -8   6  17       15.08      189.49    164.57 o 
  -7   6  17       98.90     -122.04    144.43 o 
  -6   6  17      734.41      622.93    176.72 o 
  -5   6  17      270.94      201.60    149.49 o 
  -4   6  17      121.31       37.39    132.87 o 
  -3   6  17     1212.13     1349.29    151.81 o 
  -2   6  17      255.81      102.77    147.52 o 
  -1   6  17       59.18      137.23    143.53 o 
   0   6  17      105.04      215.58    135.11 o 
   1   6  17        2.16      -76.39    123.62 o 
   2   6  17       68.60      153.40    115.81 o 
   3   6  17       51.94      198.83    146.69 o 
   4   6  17        7.84      -10.96    108.09 o 
  -8   7  17      966.96      947.35    203.74 o 
  -7   7  17      872.41     1041.84    338.40 o 
  -6   7  17      855.66      919.21    233.62 o 
  -5   7  17      447.22      653.62    166.69 o 
  -4   7  17       42.81     -151.33    127.66 o 
  -3   7  17      554.14      302.76    292.28 o 
  -2   7  17       72.50       46.84    137.42 o 
  -1   7  17      229.39      207.69    145.17 o 
   0   7  17        8.20      120.79    137.08 o 
   1   7  17      511.56      283.16    141.31 o 
   2   7  17       94.03      139.51    238.38 o 
   3   7  17        7.35       -1.99    131.83 o 
   4   7  17        5.60       41.91    140.21 o 
  -7   8  17       64.62       99.26    196.15 o 
  -6   8  17       22.59     -121.60    142.12 o 
  -5   8  17      103.71      156.54    206.05 o 
  -4   8  17      776.57      643.31    165.37 o 
  -3   8  17       17.55      -45.85    117.18 o 
  -2   8  17        0.96      -31.96    153.28 o 
  -1   8  17       55.09      333.83    215.57 o 
   0   8  17      146.12      237.78    152.73 o 
   1   8  17      111.93      215.19    151.03 o 
   2   8  17      682.53      848.43    177.50 o 
   3   8  17      167.82      286.88    151.29 o 
  -6   9  17       99.83      149.65    160.16 o 
  -5   9  17        1.40      112.78    149.19 o 
  -4   9  17       25.23      -71.90    213.82 o 
  -3   9  17      277.64      474.47    193.82 o 
  -2   9  17       85.63      300.66    176.04 o 
  -1   9  17      391.21      574.33    173.55 o 
   0   9  17       69.32       56.41    143.69 o 
   1   9  17       46.81       84.24    142.04 o 
  -4  10  17      167.09      837.73    612.88 o 
  -3  10  17        8.91       86.40    179.94 o 
  -2  10  17        0.98       72.70    168.61 o 
  -1  10  17        4.66      186.58    169.36 o 
 -10   0  18      177.28       18.05    219.08 o 
  -9   0  18     1299.82     1051.80    302.81 o 
  -8   0  18      744.27      492.81    261.70 o 
  -7   0  18     6874.06     6203.00    542.19 o 
  -6   0  18     3037.52     2843.31    373.49 o 
  -5   0  18      570.55      417.36    254.93 o 
  -4   0  18      519.46      509.38    270.72 o 
  -3   0  18       41.12      186.17    134.72 o 
  -2   0  18     1969.62     1674.89    187.25 o 
  -1   0  18      188.93      131.25    120.38 o 
   0   0  18       11.87        3.70    113.24 o 
   1   0  18       34.71       25.78    113.48 o 
   2   0  18      478.56      398.81    246.91 o 
   3   0  18      383.92      226.10    243.40 o 
   4   0  18      453.67      762.03    311.33 o 
   5   0  18      107.06      128.59    290.27 o 
 -10   1  18      369.76      475.81    181.02 o 
  -9   1  18       23.17     -224.41    149.61 o 
  -8   1  18      131.78      158.93    161.40 o 
  -7   1  18      166.71      112.40    166.96 o 
  -6   1  18      271.61      189.32    176.07 o 
  -5   1  18      870.14      739.88    189.72 o 
  -4   1  18     1987.33     2057.00    144.17 o 
  -3   1  18      635.60      681.53    107.44 o 
  -2   1  18      491.64      412.00    140.68 o 
  -1   1  18       74.24       58.29     83.74 o 
   0   1  18       50.44        1.67     80.67 o 
   1   1  18      116.27       82.19    100.74 o 
   2   1  18        1.92      -82.40    107.02 o 
   3   1  18      479.87      470.21    299.42 o 
   4   1  18      110.92       73.30    171.11 o 
   5   1  18      204.01      184.39    208.11 o 
 -10   2  18        4.31     -168.26    154.02 o 
  -9   2  18       93.05     -151.07    156.68 o 
  -8   2  18      112.87      192.87    159.56 o 
  -7   2  18     1913.42     1756.93    229.87 o 
  -6   2  18      154.97       95.68    173.96 o 
  -5   2  18        8.25     -110.98    149.11 o 
  -4   2  18      171.74      168.50     93.66 o 
  -3   2  18      163.24       93.75     91.78 o 
  -2   2  18      741.70      554.56    107.40 o 
  -1   2  18       52.04      118.25     86.17 o 
   0   2  18       55.88      -59.28     76.70 o 
   1   2  18        1.59      -14.90     81.65 o 
   2   2  18     1104.69     1343.03    165.36 o 
   3   2  18      495.34       32.26    291.02 o 
   4   2  18        0.37      202.79    190.01 o 
   5   2  18       29.35      -35.91    197.96 o 
 -10   3  18      610.49      200.57    178.01 o 
  -9   3  18      569.04      266.48    184.03 o 
  -8   3  18      492.55      316.46    173.21 o 
  -7   3  18       28.44      140.58    215.32 o 
  -6   3  18      492.83      521.80    259.82 o 
  -5   3  18     1562.45     1132.96    199.84 o 
  -4   3  18     1134.92      968.11    223.99 o 
  -3   3  18      994.01      917.29    117.18 o 
  -2   3  18      100.26      -10.32     87.62 o 
  -1   3  18       85.03      -17.40     85.98 o 
   0   3  18      335.19      144.05    106.36 o 
   1   3  18       40.19     -124.21    106.80 o 
   2   3  18        5.11     -140.15    109.96 o 
   3   3  18     1292.21     1056.83    153.17 o 
   4   3  18      380.25      364.29    216.42 o 
   5   3  18     1062.77      891.57    300.30 o 
  -9   4  18       92.17      -19.80    164.06 o 
  -8   4  18      829.86     1112.36    315.34 o 
  -7   4  18      577.27      103.80    212.19 o 
  -6   4  18       30.27     -117.93    150.45 o 
  -5   4  18     1641.30     1097.69    202.27 o 
  -4   4  18      118.36      -46.03    145.64 o 
  -3   4  18      445.95      425.70    111.61 o 
  -2   4  18     2157.02     2156.07    155.21 o 
  -1   4  18      116.15      -14.06    102.43 o 
   0   4  18      245.51      384.36    101.75 o 
   1   4  18     1223.06     1293.41    160.40 o 
   2   4  18      122.83     -108.37    101.16 o 
   3   4  18       63.82      134.78    120.23 o 
   4   4  18      574.51      687.79    141.03 o 
  -9   5  18       17.69       49.32    164.49 o 
  -8   5  18       44.90      -23.79    171.59 o 
  -7   5  18       45.88      -40.41    149.39 o 
  -6   5  18     1088.57     1137.73    202.99 o 
  -5   5  18      563.76      497.14    172.38 o 
  -4   5  18      747.32      657.60    178.61 o 
  -3   5  18     1792.31     2035.39    373.87 o 
  -2   5  18       36.64       25.26    131.72 o 
  -1   5  18        6.31      104.29    107.24 o 
   0   5  18        8.04       33.01    120.18 o 
   1   5  18       25.82       35.92    120.04 o 
   2   5  18      192.37       35.49    110.50 o 
   3   5  18      173.15      330.91    130.04 o 
   4   5  18      130.59      150.69    120.21 o 
  -8   6  18     1532.27     1882.33    652.36 o 
  -7   6  18      849.82      614.88    264.20 o 
  -6   6  18     1645.85     1671.01    242.39 o 
  -5   6  18     1230.90     1165.76    202.62 o 
  -4   6  18      151.57      110.33    196.40 o 
  -3   6  18       67.21       13.74    113.18 o 
  -2   6  18      232.10       62.66    148.77 o 
  -1   6  18      720.21      708.07    187.04 o 
   0   6  18       98.77       91.11    157.55 o 
   1   6  18      129.08       20.61    160.93 o 
   2   6  18       11.97      -57.89    118.87 o 
   3   6  18        8.36       59.69    118.11 o 
  -7   7  18      141.39      253.52    262.07 o 
  -6   7  18        1.09      -61.58    162.87 o 
  -5   7  18      363.22      447.88    180.70 o 
  -4   7  18      573.07      566.67    177.91 o 
  -3   7  18       12.92      -73.07    228.61 o 
  -2   7  18       90.23      195.62    180.45 o 
  -1   7  18      657.48      859.82    200.13 o 
   0   7  18       28.66      -21.63    139.91 o 
   1   7  18      315.54      588.09    171.06 o 
   2   7  18      245.24      233.52    154.51 o 
  -6   8  18       48.13      146.82    165.10 o 
  -5   8  18      301.20       51.07    210.81 o 
  -4   8  18      174.39      113.80    210.56 o 
  -3   8  18      383.13      130.51    135.67 o 
  -2   8  18       43.48      -78.97    164.83 o 
  -1   8  18      527.50      540.30    237.38 o 
   0   8  18       85.21      -37.01    164.19 o 
   1   8  18       94.02      103.78    147.67 o 
  -4   9  18     1335.63     5379.56   1000.91 o 
  -3   9  18        2.46       59.76    191.39 o 
  -2   9  18       68.06      -29.71    179.30 o 
  -1   9  18       17.12      -60.33    164.50 o 
  -9   1  19      289.01      243.79    178.05 o 
  -8   1  19      101.57       65.31    165.05 o 
  -7   1  19     1848.20     1938.01    255.13 o 
  -6   1  19     2061.27     1807.16    245.72 o 
  -5   1  19      215.53      -97.81    168.81 o 
  -4   1  19      148.37       17.20    119.20 o 
  -3   1  19        7.48      -40.65     89.40 o 
  -2   1  19     1969.44     1786.45    141.73 o 
  -1   1  19      155.49       69.56     93.63 o 
   0   1  19       80.65       38.33     86.77 o 
   1   1  19      129.57      133.00    108.53 o 
   2   1  19       91.35       20.84    164.51 o 
   3   1  19      398.86      107.64    182.27 o 
   4   1  19      194.74       84.16    185.54 o 
  -9   2  19      274.66      202.13    371.49 o 
  -8   2  19       10.29     -146.05    153.75 o 
  -7   2  19      152.14      -74.26    177.77 o 
  -6   2  19      882.39      883.32    206.39 o 
  -5   2  19     1242.33      894.88    252.17 o 
  -4   2  19     1344.79     1464.35    169.31 o 
  -3   2  19     1608.85     1578.86    148.49 o 
  -2   2  19      805.58      756.15    121.78 o 
  -1   2  19       14.25      -19.05     92.78 o 
   0   2  19       34.67      110.86    108.25 o 
   1   2  19        6.95       15.92    115.41 o 
   2   2  19       89.60      154.90    130.69 o 
   3   2  19       86.89     -102.97    160.60 o 
   4   2  19      740.15      472.32    225.06 o 
  -9   3  19       13.99      -17.67    239.14 o 
  -8   3  19      251.50       53.47    170.29 o 
  -7   3  19      112.14     -218.65    163.69 o 
  -6   3  19        2.03     -238.78    274.23 o 
  -5   3  19      225.04        0.83    206.67 o 
  -4   3  19       35.47       41.94    121.19 o 
  -3   3  19       32.11      -42.76     95.95 o 
  -2   3  19     1028.11     1022.29    126.83 o 
  -1   3  19       27.10       57.78    105.00 o 
   0   3  19       24.21       44.70    107.46 o 
   1   3  19      166.24      154.00    121.91 o 
   2   3  19        8.99      -23.80    111.36 o 
   3   3  19       80.43      192.02    196.48 o 
  -8   4  19      190.13       66.81    177.32 o 
  -7   4  19        3.13     -125.96    159.35 o 
  -6   4  19      355.74      437.23    189.46 o 
  -5   4  19     1101.09      842.89    206.84 o 
  -4   4  19     1354.11      903.47    205.73 o 
  -3   4  19     1083.37     1328.66    281.99 o 
  -2   4  19      749.40      460.73    167.48 o 
  -1   4  19      261.63      163.23    121.24 o 
   0   4  19       12.16       34.10    119.38 o 
   1   4  19      249.47      393.38    134.99 o 
   2   4  19      111.93     -107.61    111.93 o 
   3   4  19       35.20       40.88    126.50 o 
  -8   5  19      475.85      741.03    201.28 o 
  -7   5  19      494.14      190.26    514.62 o 
  -6   5  19      309.82      263.37    189.54 o 
  -5   5  19      762.52      366.01    192.50 o 
  -4   5  19       50.89     -147.27    148.05 o 
  -3   5  19       57.63       48.29    129.68 o 
  -2   5  19      102.88      181.45    153.76 o 
  -1   5  19      286.75      390.86    119.68 o 
   0   5  19      207.53      182.94    132.06 o 
   1   5  19      133.28      270.95    129.62 o 
   2   5  19        9.39       -6.27    122.27 o 
  -7   6  19      100.27        4.66    182.24 o 
  -6   6  19       76.01      122.41    406.96 o 
  -5   6  19        2.20       94.35    169.02 o 
  -4   6  19        0.36     -151.15    160.47 o 
  -3   6  19      177.55      -31.97    165.57 o 
  -2   6  19       50.46       84.80    152.86 o 
  -1   6  19       22.89       86.32    170.73 o 
   0   6  19       28.08      107.65    166.83 o 
   1   6  19       92.13       21.94    155.69 o 
   2   6  19      419.26      566.44    374.75 o 
  -6   7  19      237.75      112.38    180.79 o 
  -5   7  19      488.48      406.71    187.83 o 
  -4   7  19       25.58      283.50    248.16 o 
  -3   7  19      251.71      299.05    201.41 o 
  -2   7  19      213.92       92.45    195.44 o 
  -1   7  19      557.01      934.70    225.28 o 
   0   7  19      226.13       53.69    205.67 o 
  -3   8  19       66.45      167.35    235.52 o 
  -2   8  19      124.83      193.99    206.50 o 
  -8   0  20       45.39     -196.02    229.11 o 
  -7   0  20      135.64      609.87    284.01 o 
  -6   0  20     1559.27     1277.65    350.43 o 
  -5   0  20      116.98       71.44    264.95 o 
  -4   0  20       47.40      192.51    256.68 o 
  -3   0  20      145.72       91.30    148.65 o 
  -2   0  20     2412.23     2056.94    225.89 o 
  -1   0  20      203.78      100.22    147.54 o 
   0   0  20      212.07      114.21    144.75 o 
   1   0  20      264.81       -0.50    224.35 o 
   2   0  20      110.29      304.31    265.96 o 
  -8   1  20        3.90     -257.91    171.94 o 
  -7   1  20        0.75     -178.04    176.04 o 
  -6   1  20      197.08       47.95    180.61 o 
  -5   1  20      113.26     -187.63    183.61 o 
  -4   1  20      456.26      250.91    198.15 o 
  -3   1  20      363.43      222.54    112.05 o 
  -2   1  20      337.00      147.45    102.24 o 
  -1   1  20       12.63      -46.92     98.01 o 
   0   1  20       19.78       88.42    114.64 o 
   1   1  20        1.20      -94.36    109.59 o 
   2   1  20       78.42      -59.82    163.08 o 
  -8   2  20       90.50     -101.25    178.21 o 
  -7   2  20       41.21       19.96    184.14 o 
  -6   2  20      229.82      477.77    195.87 o 
  -5   2  20      470.91      218.95    226.35 o 
  -4   2  20      194.11     -102.71    173.17 o 
  -3   2  20      368.30      390.41    134.48 o 
  -2   2  20      918.60     1330.76    144.07 o 
  -1   2  20      428.85      238.28    118.17 o 
   0   2  20       58.75       82.46    121.61 o 
   1   2  20      335.75      355.99    141.13 o 
   2   2  20       23.57      -34.87    168.26 o 
  -7   3  20       13.53     -254.00    261.82 o 
  -6   3  20      333.67      513.64    201.16 o 
  -5   3  20     1137.97      851.93    224.35 o 
  -4   3  20      698.02      913.19    264.75 o 
  -3   3  20     1561.22     1611.29    155.43 o 
  -2   3  20      130.61      194.54    111.87 o 
  -1   3  20       26.52       56.99    120.21 o 
   0   3  20       39.81       35.40    104.04 o 
   1   3  20      511.52      567.40    151.09 o 
   2   3  20      198.70      247.34    143.00 o 
  -7   4  20        7.30       25.44    178.33 o 
  -6   4  20        0.90      -40.45    188.00 o 
  -5   4  20      118.68       -7.78    188.74 o 
  -4   4  20      265.46      220.53    179.62 o 
  -3   4  20      131.70       36.46    185.53 o 
  -2   4  20       80.08      117.62    149.52 o 
  -1   4  20      234.00      365.42    140.31 o 
   0   4  20      293.04      380.18    160.98 o 
   1   4  20       62.44      128.03    139.40 o 
  -6   5  20        4.84     -232.48    169.45 o 
  -5   5  20       93.87       -3.95    187.57 o 
  -4   5  20       82.34      -33.40    235.88 o 
  -3   5  20      173.26      180.09    163.37 o 
  -2   5  20      260.77       58.92    249.16 o 
  -1   5  20      118.40      141.53    121.24 o 
   0   5  20        6.36      -43.97    144.84 o 
  -5   6  20      278.34      262.00    198.81 o 
  -4   6  20        9.02      168.20    267.46 o 
  -3   6  20      348.70      124.00    164.18 o 
  -2   6  20      151.95      271.69    155.76 o 
  -1   6  20      597.13      790.57    223.53 o 
  -6   1  21      193.22      -43.24    189.93 o 
  -5   1  21      212.66      -17.28    197.05 o 
  -4   1  21       41.40       22.62    184.96 o 
  -3   1  21      323.15      403.76    121.87 o 
  -2   1  21      804.98      916.05    133.15 o 
  -1   1  21      979.06      718.67    131.54 o 
   0   1  21       91.12       65.75    124.11 o 
  -6   2  21       95.57      246.44    254.30 o 
  -5   2  21      402.25      143.57    212.17 o 
  -4   2  21      355.93      466.58    216.78 o 
  -3   2  21      683.64      687.14    130.19 o 
  -2   2  21      150.31       15.31    107.40 o 
  -1   2  21        4.17       94.89    123.20 o 
   0   2  21       56.01      -20.96    124.17 o 
  -5   3  21       16.77       47.43    190.87 o 
  -4   3  21        0.70     -180.61    187.00 o 
  -3   3  21       53.52        3.37    115.02 o 
  -2   3  21      110.55       30.95    127.03 o 
  -1   3  21        3.22      -43.59    118.92 o 
   0   3  21       12.95       46.19    112.03 o 
  -4   4  21      120.78      -49.72    247.66 o 
  -3   4  21      689.17      789.65    158.83 o 
  -2   4  21       17.47       -2.77    132.65 o 
  -1   4  21        8.82      -17.18    132.46 o 
                                                 
